# Supplementary material for: Genetic Variation and Association Mapping of Seed-Related Traits in Cultivated Peanut (Arachis hypogaea L.) Using Single-Locus Simple Sequence Repeat Markers
Source: Front Plant Sci. 2017 Dec 11;8:2105. doi: 10.3389/fpls.2017.02105 (PMC5732145; doi:10.3389/fpls.2017.02105)
Supplement: Supplementary file 3 [file Table_1.XLSX]

## Sheet: Sheet1
Table S1 Information for the 104 peanut accessions used in this study
No.	Accession number	Subspecies	Varieties	Group
1	Zh.h0003_fas	ssp. fastigiata	var. fastigiata	Mixed
2	Zh.h0080_vul	ssp. fastigiata	var. vulgaris	Pop2
3	Zh.h0125_vul	ssp. fastigiata	var. vulgaris	Pop2
4	Zh.h0267_vul	ssp. fastigiata	var. vulgaris	Pop2
5	Zh.h0277_vul	ssp. fastigiata	var. vulgaris	Pop2
6	Zh.h0366_vul	ssp. fastigiata	var. vulgaris	Pop2
7	Zh.h0454_vul	ssp. fastigiata	var. vulgaris	Pop2
8	Zh.h0530_hir	ssp. hypogaea	var. hirsuta	Pop1
9	Zh.h0551_hir	ssp. hypogaea	var. hirsuta	Pop3
10	Zh.h0585_hir	ssp. hypogaea	var. hirsuta	Mixed
11	Zh.h0602_hir	ssp. hypogaea	var. hirsuta	Pop1
12	Zh.h0610_hir	ssp. hypogaea	var. hirsuta	Pop1
13	Zh.h0682_hyp	ssp. hypogaea	var. hypogaea	Pop1
14	Zh.h0691_hyp	ssp. hypogaea	var. hypogaea	Pop1
15	Zh.h0697_hyp	ssp. hypogaea	var. hypogaea	Pop1
16	Zh.h0726_hyp	ssp. hypogaea	var. hypogaea	Pop1
17	Zh.h0766_hyp	ssp. hypogaea	var. hypogaea	Pop1
18	Zh.h0768_hyp	ssp. hypogaea	var. hypogaea	Pop1
19	Zh.h1044_hyp	ssp. hypogaea	var. hypogaea	Pop1
20	Zh.h1129_hyp	ssp. hypogaea	var. hypogaea	Mixed
21	Zh.h1149_hyp	ssp. hypogaea	var. hypogaea	Pop1
22	Zh.h1182_hyp	ssp. hypogaea	var. hypogaea	Pop1
23	Zh.h1197_hyp	ssp. hypogaea	var. hypogaea	Pop1
24	Zh.h1241_hyp	ssp. hypogaea	var. hypogaea	Pop1
25	Zh.h1246_hyp	ssp. hypogaea	var. hypogaea	Pop1
26	Zh.h1250_hyp	ssp. hypogaea	var. hypogaea	Pop1
27	Zh.h1312_hyp	ssp. hypogaea	var. hypogaea	Pop1
28	Zh.h1409_int	Intermediate	Intermediate	Pop1
29	Zh.h1425_hyp	ssp. hypogaea	var. hypogaea	Pop1
30	Zh.h1452_hyp	ssp. hypogaea	var. hypogaea	Pop3
31	Zh.h1498_fas	ssp. fastigiata	var. fastigiata	Mixed
32	Zh.h1507_fas	ssp. fastigiata	var. fastigiata	Mixed
33	Zh.h1510_fas	ssp. fastigiata	var. fastigiata	Pop2
34	Zh.h1558_vul	ssp. fastigiata	var. vulgaris	Pop2
35	Zh.h1626_vul	ssp. fastigiata	var. vulgaris	Pop2
36	Zh.h1657_vul	ssp. fastigiata	var. vulgaris	Mixed
37	Zh.h1837_vul	ssp. fastigiata	var. vulgaris	Pop1
38	Zh.h1996_vul	ssp. fastigiata	var. vulgaris	Pop2
39	Zh.h2146_vul	ssp. fastigiata	var. vulgaris	Pop2
40	Zh.h2150_vul	ssp. fastigiata	var. vulgaris	Pop2
41	Zh.h2153_vul	ssp. fastigiata	var. vulgaris	Pop2
42	Zh.h2175_vul	ssp. fastigiata	var. vulgaris	Pop2
43	Zh.h2193_vul	ssp. fastigiata	var. vulgaris	Mixed
44	Zh.h2288_hir	ssp. hypogaea	var. hirsuta	Pop1
45	Zh.h2339_hir	ssp. hypogaea	var. hirsuta	Mixed
46	Zh.h2359_hir	ssp. hypogaea	var. hirsuta	Pop1
47	Zh.h2527_hyp	ssp. hypogaea	var. hypogaea	Pop1
48	Zh.h2624_hyp	ssp. hypogaea	var. hypogaea	Pop1
49	Zh.h2667_hyp	ssp. hypogaea	var. hypogaea	Pop1
50	Zh.h2783_int	Intermediate	Intermediate	Pop1
51	Zh.h2888_vul	ssp. fastigiata	var. vulgaris	Pop1
52	Zh.h2894_vul	ssp. fastigiata	var. vulgaris	Pop2
53	Zh.h2910_vul	ssp. fastigiata	var. vulgaris	Pop1
54	Zh.h2955_hyp	ssp. hypogaea	var. hypogaea	Pop3
55	Zh.h3022_hyp	ssp. hypogaea	var. hypogaea	Pop1
56	Zh.h3114_hyp	ssp. hypogaea	var. hypogaea	Pop2
57	Zh.h3125_hyp	ssp. hypogaea	var. hypogaea	Mixed
58	Zh.h3187_fas	ssp. fastigiata	var. fastigiata	Pop3
59	Zh.h3216_fas	ssp. fastigiata	var. fastigiata	Mixed
60	Zh.h3231_fas	ssp. fastigiata	var. fastigiata	Mixed
61	Zh.h3364_fas	ssp. fastigiata	var. fastigiata	Pop3
62	Zh.h3429_fas	ssp. fastigiata	var. fastigiata	Pop3
63	Zh.h3664_vul	ssp. fastigiata	var. vulgaris	Pop2
64	Zh.h3689_vul	ssp. fastigiata	var. vulgaris	Pop2
65	Zh.h3692_vul	ssp. fastigiata	var. vulgaris	Mixed
66	Zh.h3762_vul	ssp. fastigiata	var. vulgaris	Mixed
67	Zh.h3890_hyp	ssp. hypogaea	var. hypogaea	Pop1
68	Zh.h3901_hyp	ssp. hypogaea	var. hypogaea	Mixed
69	Zh.h3975_hyp	ssp. hypogaea	var. hypogaea	Pop3
70	Zh.h4008_hyp	ssp. hypogaea	var. hypogaea	Pop3
71	Zh.h4036_hyp	ssp. hypogaea	var. hypogaea	Pop3
72	Zh.h4302_vul	ssp. fastigiata	var. vulgaris	Pop2
73	Zh.h4318_hyp	ssp. hypogaea	var. hypogaea	Mixed
74	Zh.h4600_vul	ssp. fastigiata	var. vulgaris	Mixed
75	Zh.h4647_vul	ssp. fastigiata	var. vulgaris	Mixed
76	Zh.h4664_vul	ssp. fastigiata	var. vulgaris	Pop2
77	Zh.h4709_vul	ssp. fastigiata	var. vulgaris	Pop2
78	Zh.h4712_vul	ssp. fastigiata	var. vulgaris	Pop1
79	Zh.h4763_vul	ssp. fastigiata	var. vulgaris	Pop2
80	Zh.h4809_vul	ssp. fastigiata	var. vulgaris	Pop2
81	Zh.h4833_vul	ssp. fastigiata	var. vulgaris	Pop1
82	Zh.h4851_vul	ssp. fastigiata	var. vulgaris	Pop3
83	Zh.h4889_vul	ssp. fastigiata	var. vulgaris	Pop2
84	Zh.h4927_hyp	ssp. hypogaea	var. hypogaea	Mixed
85	Zh.h5071_hyp	ssp. hypogaea	var. hypogaea	Pop1
86	Zh.h5098_hyp	ssp. hypogaea	var. hypogaea	Pop1
87	Zh.h5219_int	Intermediate	Intermediate	Pop1
88	Zh.h5302_int	Intermediate	Intermediate	Pop1
89	Zh.h5442_int	Intermediate	Intermediate	Pop1
90	Zh.h5671_hyp	ssp. hypogaea	var. hypogaea	Mixed
91	Zh.h5874_vul	ssp. fastigiata	var. vulgaris	Pop1
92	Zh.h6003_vul	ssp. fastigiata	var. vulgaris	Pop1
93	Zh.h6004_vul	ssp. fastigiata	var. vulgaris	Pop2
94	Zh.h6017_vul	ssp. fastigiata	var. vulgaris	Mixed
95	Zh.h6070_vul	ssp. fastigiata	var. vulgaris	Pop2
96	Zh.h6180_int	Intermediate	Intermediate	Pop1
97	Zh.h6275_fas	ssp. fastigiata	var. fastigiata	Pop2
98	Zh.h6285_vul	ssp. fastigiata	var. vulgaris	Pop2
99	Zh.h6297_vul	ssp. fastigiata	var. vulgaris	Pop3
100	ICG6375_vul	ssp. fastigiata	var. vulgaris	Mixed
101	ICG12625_aeq	ssp. fastigiata	var. aequatoriana	Pop3
102	Zhonghua 6_vul	ssp. fastigiata	var. vulgaris	Pop2
103	Zhonghua 10_vul	ssp. fastigiata	var. vulgaris	Mixed
104	Yuanza 9102_vul	ssp. fastigiata	var. vulgaris	Mixed
