# Supplementary material for: Genetic Variation and Association Mapping of Seed-Related Traits in Cultivated Peanut (Arachis hypogaea L.) Using Single-Locus Simple Sequence Repeat Markers
Source: Front Plant Sci. 2017 Dec 11;8:2105. doi: 10.3389/fpls.2017.02105 (PMC5732145; doi:10.3389/fpls.2017.02105)
Supplement: Supplementary file 4 [file Table_2.XLSX]

## Sheet: Sheet1
Table S2 The sequences, allele number and PIC of the SSR markers used in this study
Marker name	Forward sequence (5' - 3')	Reverse sequence (5' - 3')	Reference	Allele number	PIC
9E8	TAATAAAGGTGACGTGGCGA	TTATCATGATTACCACGACCG	Ferguson et al. 2004	4	0.468259
19E9	ACTGCTTGCTCTCTTCCTCG	TTCCACCTATAAAATCAATGGTGA	Ferguson et al. 2004	3	0.43481
8E12	TCTGTTGAGAACCACCAGCA	GTGCTAGTTGCTTGACGCAC	Ferguson et al. 2004	3	0.502708
11H1	TTTGTGTTTAAGAAGGGGTGC	GCGGTCCAACATCCTTTTT	Ferguson et al. 2004	2	0.371374
13A07	AATCCGACGCAATGATAAAAA	TCCCCTTATTGTTCCAGCAG	Ferguson et al. 2004	2	0.374974
15D3	CATGCCATCATCACAACACA	GGAGGAAGCAATGGTTTCAG	Ferguson et al. 2004	2	0.374887
15F12	AAAGTCAACCGCTCACACTG	AGGGTTAGGATTTTGGGTGG	Ferguson et al. 2004	3	0.456922
16F10	TGGAGGGAAAAACATTTTGG	CCTGGAGGGGTGAGAGGT	Ferguson et al. 2004	3	0.57249
17C9	TTTGCTTTTGTTACTGACACCAA	TGGGGGACAAAAACGATACT	Ferguson et al. 2004	3	0.396744
18C5	GGACAGCCGGATGCTATTTA	ACATGAGTCCCTTTTCCCTT	Ferguson et al. 2004	4	0.423941
19A4	CCTCCAAGGTTGAAACCAGA	GAAAGCAAGGCAAGGATGAA	Ferguson et al. 2004	2	0.369642
19A5	ATTCGTCTCCTTCTTTTGGC	TTTTGCTTCCAAATGGCTTC	Ferguson et al. 2004	2	0.190347
2G3	ATTCACAAGGGGACAGTTGC	ATTCAAGCCTGGGAAACAGA	Ferguson et al. 2004	3	0.548686
3A4	GCCGTGACTTGAGCCTTTAG	TTCTTCGGTTACATGGGCTT	Ferguson et al. 2004	3	0.33122
3A8	ATACGTGACTTGGGCCAGAC	AGTGAAAAATACACCCAACGAA	Ferguson et al. 2004	5	0.665623
3B7	GGCTCGTCAATCAGAACTCC	TGGGTTAAACGGGCTAAAAA	Ferguson et al. 2004	3	0.468738
3F8	CTATTCAGGAACGCTTTCGG	CCTACAACAGCAACAACAACG	Ferguson et al. 2004	2	0.128035
4B12	TTTCAAAGTGAATTTCCTAATCCC	TGGGGCTCTTATACCTTTTCAA	Ferguson et al. 2004	4	0.643071
4F7	ATGCCACTTCCGTTTGCTAC	TTGCTTTGGCCACTGAAAAT	Ferguson et al. 2004	2	0.351488
8D9	TGAGTTTCCCCAAAAGGAGA	CAACAACAATACGGCCAACA	Ferguson et al. 2004	3	0.457365
AC2B5	TATCGAGCCGAATATGAAT	GCAGGATTTTGTAATTGAGAG	Moretzsohn et al. 2005	3	0.214285
AC2C12	TATCGAGCCGAATATGAAT	GCAGGATTTTGTAATTGAGAG	Moretzsohn et al. 2005	3	0.445508
AC2C5	CAAGGAAGCGTGAATTGTTAG	TGTGGACTATGCTTGTCATGTT	Moretzsohn et al. 2005	3	0.56595
AGGS0240	ACAGTACCGGACGGTGACTTAC	GGGTTCTTGTCTTCCGAGTTT	Shirasawa et al. 2012	3	0.425675
AGGS1032	CGTGGTTTGGAGGAGAGAGAT	ATTACTGGCGGATTTAGCTCAG	Huang et al. 2016	2	0.139963
AGGS1037	TCCATGCGTTTATACTGGTCAA	TGCAGGTATGCATGACACAAAT	Huang et al. 2016	3	0.462701
AGGS1039	AATCACCTCCACTTTGATCGAG	TCCCTCTTGGTTTGAGGATAAA	Huang et al. 2016	2	0.245453
AGGS1056	CGGCATGACCTACAATACAACT	TGTGCTCCTTCTTCTTCTTCTTC	Huang et al. 2016	2	0.367652
AGGS1057	TTACCCTTCTCATTCACCTTCC	CGCTCTCATCTCTGACAACAAA	Huang et al. 2016	2	0.119664
AGGS1070	CTCCAGATCTTCTTCTCCCAAA	TCTGTTCGATTTCAGGGCTTAT	Huang et al. 2016	5	0.641251
AGGS1083	GGATTCACATTTGACACAGGAA	GCAGAGACTCTACATTGAAACAAG	Huang et al. 2016	5	0.653918
AGGS1085	AGGATCCGGCAAGAATAAGAAT	TCACACACCTCATCACACACTG	Huang et al. 2016	3	0.452457
AGGS1095	AGATAGCGAAGTGAGTGTGGTG	CTCTCTTCTGCCTCACTTGTCA	Huang et al. 2016	5	0.625235
AGGS1098	TTAGTGAAACGATGCGTTTAGG	TTGGCAGTGAAAGATGCTAGTG	Huang et al. 2016	3	0.339512
AGGS1110	CGTAGAAGCAAGGAGAGAACGA	CAGCCAAAGTCAATCACAAA	Huang et al. 2016	4	0.544676
AGGS1126	CATCCCAACCAGTTTGTATGAA	GTCTTCTCCTCCTCTCAGCAAC	Huang et al. 2016	2	0.133011
AGGS1155	AAGATGACGTAGTGGCAGGACT	CCTAAATTCGAAACACGAACG	Huang et al. 2016	3	0.552953
AGGS1160	GTGTCTTGTTGTGTCCGTATCG	AGGCAACAGAATGGAGAGAGAG	Huang et al. 2016	7	0.773439
AGGS1162	ATAGCAGCGACAGCAACATTTA	CCCTCATTTCGAATTCACTCAC	Huang et al. 2016	6	0.614745
AGGS1178	GATTCGTTACTGCCGGTAAATC	AGGAGAGACAAACGACGATAGG	Huang et al. 2016	3	0.212685
AGGS1179	CTACAAGGTCATCGTTGGATCA	CAGTGCCTCCTTCACATCACT	Huang et al. 2016	2	0.365224
AGGS1189	GATTTGGCTGCATAAGTGCATA	CACCAGCAAGATGAACAGAGAA	Huang et al. 2016	2	0.128035
AGGS1191	CTCTGAAGATGTCTTTGCTCCA	TTATCTCACCTTCACTCCCACA	Huang et al. 2016	3	0.336703
AGGS0012	CTTCGGCCAACTAACTATAACTCA	ATCTTCGTTCTAGACCCAATCG	Huang et al. 2016	7	0.749137
AGGS1203	CAACGGTGACTGAGTGATGAGT	CATGTCGTCGTTGCTGTTTATC	Huang et al. 2016	2	0.336588
AGGS1204	GGTTAATCAAGCGTTACGACAA	GCCGTGGCTAGTTTCTTATGAT	Huang et al. 2016	3	0.44482
AGGS1205	GTCCTTGTCCTTGTTCTTGCTC	AAGGACTAACACTCCTCCTCAA	Huang et al. 2016	3	0.435128
AGGS1215	TTATAACTCGGCGAATGTGATG	ACTGATGGATTTGGAAAGTGGA	Huang et al. 2016	4	0.524442
AGGS1234	GTAGGGTCGCTATCATTGGTTC	CTCACCAACTCTACCACATCCA	Huang et al. 2016	3	0.244829
AGGS1236	GGATGTCCATTTCCAAGAGAAT	TTTGGTTAGAGTCTCGTGCTGA	Huang et al. 2016	3	0.502679
AGGS1237	ACCCGGTGATTATGTTCATAGC	ATAATTAGGCCGAGGAGGGATA	Huang et al. 2016	3	0.467118
AGGS1244	AACGTGCAGAATCTAGGGCTAA	GAGGAGAGAAAGAGCAGGGAGT	Huang et al. 2016	2	0.173024
AGGS1267	GGGTTAGTGGTGAGGGAGAGTA	CCGTCATCATCATCACTGAGTC	Huang et al. 2016	5	0.647506
AGGS1272	CAACTTCATACGCCTATTGCAT	GCAGACAACTGATAAGACATCCA	Huang et al. 2016	4	0.532277
AGGS1283	CGCAAAGTCCAAGTTCTGGTA	CTCATTGATAGCAAGGACCTGA	Huang et al. 2016	2	0.343014
AGGS1292	GTTCAACTCATCTTGTGACTAAGG	TCTCCTTTCCCTCTCTCTCTCC	Huang et al. 2016	2	0.31101
AGGS1301	TCCTCTTCATCTTCTTCTGCTTC	GCCTTGGCTACTAACTCAGCAT	Huang et al. 2016	7	0.710372
AGGS1312	CGGAATTAATTGTTAGGGACCA	CCACCACTACTACCATCGTCTC	Huang et al. 2016	3	0.472453
AGGS1313	CGAAGACAAGTGGCGGTAGTAG	CCAATCCTTCAAACTCAACAAC	Huang et al. 2016	3	0.534916
AGGS1319	GGAGGTGGAAGAGAAGGTGTAA	AATATGCCGACACATCTATCCA	Huang et al. 2016	4	0.543544
AGGS1334	AAGATGGGAAGAAGAGGAGAGG	ACAGCTCCATTCTTCTTTGTGG	Huang et al. 2016	2	0.151629
AGGS1336	TTTAGTGCGATCATGAGATGCT	ATGCACTCACCATGTGGAAA	Huang et al. 2016	3	0.285643
AGGS1345	AGGACCTGACATTGGTGGAGTA	TTGAAAGTGGGATGGTATCAGA	Huang et al. 2016	3	0.380599
AGGS1373	GCCACTATTATCCCACCCATTA	ACCATGTTCTCATCAACCCTCT	Huang et al. 2016	2	0.338988
AGGS1374	GTCATTGTCTTTGCGGGAAC	TGCGTCAATATCCTGTCAGTCT	Huang et al. 2016	3	0.298646
AGGS1383	AGAGTGACCACCGACAAAGAAT	CTGCATCAGAAAGTCACAAACC	Huang et al. 2016	6	0.738382
AGGS1384	GTTAGAGAGAGTGCGAGGGTGA	GTTTAATGGAACGCTGTGTTTG	Huang et al. 2016	5	0.620566
AGGS1392	GGGAGGGAGAAGGTTAGAAAGA	GCAATGGTTTACCGTCAGATTT	Huang et al. 2016	3	0.452584
AGGS1393	GAGAACATGGTTCGAAGAAACC	CACCGTGTTGTTATGTTGTTCC	Huang et al. 2016	5	0.710391
AGGS1396	TTTGAGCCTTGCCACTTATCTT	CCAATCCTCTTCAATTGCTCTT	Huang et al. 2016	2	0.242382
AGGS1400	ATAACTCCCGGATCATGCAA	ATGTTGTCTTTCTCCCGATCTC	Huang et al. 2016	3	0.512504
AGGS1409	AATTTGGTTAGGGCATTCCTTC	TGCTTTATCACCTTTGCTTCAC	Huang et al. 2016	5	0.603559
AGGS1421	TTCCCACTTCAGATATAGCTTGC	CTCAGCTTTGATCTTTGCACTG	Huang et al. 2016	2	0.169216
AGGS1422	AGAAGCGAACCAGATCAAGAAG	CCAATAGTGAAAGGCATCATCA	Huang et al. 2016	3	0.287059
AGGS1425	CATCAGCGCAGGATAAATCAA	CTGAAGGAGTTTGCAGGAACTT	Huang et al. 2016	2	0.363914
AGGS1433	TGCTCTTCGTTTCTCCATTAGA	CAACGAAAGGCTATGAATGATG	Huang et al. 2016	4	0.601444
AGGS1446	CCTTTGTGCTTTCAGACAATGA	GCTCCTTCTCTCTCGCTTCTAA	Huang et al. 2016	3	0.425479
AGGS1451	AAATCCCTAGCCTCTCAAGACC	GGGAAGTGTGTGGATTAGGAAG	Huang et al. 2016	5	0.584288
AGGS146	ATTGGAGGATGCCATTGAAAG	TGGAGGTCCCTGACAATCATA	Huang et al. 2016	2	0.358229
AGGS1467	ACTGTTAAGCAACCGGTAATGG	AGCCCATGGAATTAACTTCAGA	Huang et al. 2016	3	0.536092
AGGS1479	GTTTATCACACGGATGCGTCA	GGGAGACAACCCACCATAGTATT	Huang et al. 2016	5	0.678032
AGGS1483	TCTCTCTCTCTCTCGCCTTAAA	GAAATCCTTTGAAGGTTGTTGG	Huang et al. 2016	4	0.691209
AGGS1497	GTGCATGCTCAGAGAGAGAGAG	TGAGAGGAGACGCAATATTCAA	Huang et al. 2016	4	0.543921
AGGS1511	AGCAGCACAGATCTAGCAACAA	CATCATCCTCCTTCTCCTTGAA	Huang et al. 2016	2	0.291471
AGGS1516	AAGGAATGAGAGGGAGGAGAAG	ATGGTGAGGGCAACAACTCTAC	Huang et al. 2016	2	0.127192
AGGS1525	AGGTCAATTCGAAACCACAAAC	GCTTCTTGCATCTCTTTCAAGG	Huang et al. 2016	4	0.618294
AGGS1532	CATGTGATTGGTCGTCATCTTT	AGGATCTGCCAAGAGTTAATCG	Huang et al. 2016	3	0.500673
AGGS1538	GCAGAAGAAGCAAAGCATGTAA	ACGCACACTTCGTGAAACATAA	Huang et al. 2016	4	0.559335
AGGS1541	GAGCAGAGGCTAGCAAAGATGT	TTGTGTCATACAGAGCACGTTG	Huang et al. 2016	7	0.729223
AGGS1547	GGAGGGAGACTTCATAGTCGAA	TAATGTGATTCGGTGCACTTGT	Huang et al. 2016	4	0.645047
AGGS1548	GTAGGATCGGATTTACCGTCAG	GGGAGGGAGAAGGTTAGAGAGA	Huang et al. 2016	2	0.179433
AGGS1553	GTTCCTCTTAGTGGAGCATGGA	TACGAGGAGCCTTGAAGGATAA	Huang et al. 2016	2	0.1963
AGGS1575	GAAAGGCAACCCAGAACATAAA	CAAATTTGTGGGACTGGTAGGT	Huang et al. 2016	2	0.374761
AGGS1583	CTGCACCGTCATTCTTTGATT	AGGTTGCAAGTCCATGAGATTA	Huang et al. 2016	2	0.175261
AGGS1586	GCTTGTATTTGGTCATCGCTCT	CCACAACTTATCCTGTGGGTCT	Huang et al. 2016	4	0.533598
AGGS1589	TCAACACCAGCTCTTCTCTCAA	GCAAACCAGAAGGGAAGAATAG	Huang et al. 2016	3	0.375338
AGGS1590	AGCGAGGCATGGTTATAGTGTT	TGTGACAGAGAGTGAGAAACCAG	Huang et al. 2016	3	0.236885
AGGS1602	GAACAACTCCAACGCAGAATAA	ATGCATCAATTCTCATCCACTG	Huang et al. 2016	2	0.104596
AGGS1640	TTGTCGAGAGAGGGTCATCG	ACAACGCAAGTGAAGAGTGAAA	Huang et al. 2016	2	0.244002
AGGS1642	GCAATGGCGACTATATCCAGTT	GTGTTCACGATTCATGTCAATG	Huang et al. 2016	2	0.329019
AGGS1647	TGGTCCACTTAGGACTATAAGCA	CTCCCTTATTGGTTGCAAATGT	Huang et al. 2016	2	0.108345
AGGS1655	CGCAGAGAAGAAGAGAAGGAGA	TCAGCAACCAACAGAAAGCATA	Huang et al. 2016	5	0.627049
AGGS1656	ATTGAAAGGGATGGAAGAAGGT	CTCCTCTGCTGCGTTAAGAAGT	Huang et al. 2016	4	0.562046
AGGS1660	CCAAGTTACAAACTTCGTCGAG	TAATCTCAACCACCTCCAACCT	Huang et al. 2016	2	0.244002
AGGS1662	GTAACAAGCACGCATTCAATCA	CACCACCTGCAATCACTTCTAA	Huang et al. 2016	7	0.695924
AGGS1670	ATGGTGAGGGCAACAACTCTAC	AAGGAATGAGAGGGAGGAGAAG	Huang et al. 2016	2	0.124948
AGGS1681	AATTCCGTTAGTTTGCAGCAC	AATTGGTAAGAGAAAGGCAGCA	Huang et al. 2016	2	0.359838
AGGS1686	ATTCAATGAAGCAATGGAGGAG	GGTCATGCTTGTTCTCTTTCCT	Huang et al. 2016	2	0.113178
AGGS1691	TGCTGCCCTCTCTCTCTCTTT	GGAGCACCATAAGAGAGAACTCA	Huang et al. 2016	2	0.373046
AGGS1700	CCAACCATTCCCTTCTTCTCTT	TGGGAAATAATCCACAACACAG	Huang et al. 2016	2	0.375
AGGS1706	TCTCCCTCTCTATCCCTTTCA	AGGAGTGAGAGAAGGAGGAGGA	Huang et al. 2016	5	0.658399
AGGS1717	ACTGCCTTTCCTTTCCTCTTCT	CACACCTCTCATACCTTCTCCA	Huang et al. 2016	3	0.473493
AGGS1724	AAGATCAGCTATGTACGGCAAA	CTTCTGGCAGCAGCTCTAAAGT	Huang et al. 2016	8	0.789781
AGGS1728	CGGAGAGTATGTGCTAATCACG	ATTACAGCACATGGTGCCTCTT	Huang et al. 2016	3	0.547539
AGGS1736	CATTCTCTCTACTCACCCTTTCG	CTAGAGGTGGTGGACGGTAGTT	Huang et al. 2016	2	0.109324
AGGS1745	GTAAGGGAAATTCAGAGCGACA	AGACAAGCACTCACACGAAGAA	Huang et al. 2016	2	0.374891
AGGS1754	GGATCTTTGATCGGATTCCTAA	AAGAAAGAAGAGTGGTGCCAAA	Huang et al. 2016	4	0.580693
AGGS1756	TTACTGAGTCACATCGCATGAA	TGCTTCCATTATTGAGTTGCTG	Huang et al. 2016	3	0.445508
AGGS1761	TCCCACTCATTATCTTTGTTGC	TATGTGGTGGGTCTTTGTGAAG	Huang et al. 2016	2	0.14916
AGGS1772	CACTTTACCATGGCTTCCAAGT	GATGGATCTCTCATCTCCAAGC	Huang et al. 2016	3	0.513735
AGGS1773	TGCAAGGTAAGGCTTAGGGTAA	CTGGTAGAGAACAGGGACACCT	Huang et al. 2016	5	0.559375
AGGS1777	TGACGTTAGCAGTGATGGTCTC	CACCATATTGTACACCGTCGTT	Huang et al. 2016	4	0.555926
AGGS1778	TCTCCTTCCTCCTCAGTTCGTA	AGAGCTCGTGAGGGAGTTACTG	Huang et al. 2016	3	0.439065
AGGS1781	TTGAGTGCCAGTTTAGGGACTT	ATCGGATAGTCGAACCTGAAGA	Huang et al. 2016	2	0.287571
AGGS1802	GCCCTAAATTGGAACTGTGAAC	AAGGAGATGACGAAGAAGCAAC	Huang et al. 2016	2	0.374022
AGGS1828	TAGAAACCGCTCCTGTTCATTT	GTGTTGTTGTTGTGGTTGAGGT	Huang et al. 2016	3	0.326567
AGGS1838	TGAATCTATTTCGGGCACTT	AGCAACACAACCTCGTTCTTCT	Huang et al. 2016	2	0.256582
AGGS0187	CCCTCATTTCGAATTCACTCAC	ATAGCAGCGACAGCAACATTTA	Huang et al. 2016	4	0.326233
AGGS1874	GGACTAATGGTCTCGGCTAAAG	CGAGTGAGTCGTCAACTGAGAG	Huang et al. 2016	2	0.363008
AGGS1888	ATGAGATCCCAAACTCATGGAC	GCTTGATTCCAAGGAGGATGTA	Huang et al. 2016	2	0.104105
AGGS0189	GATCTTTCCACACCTTTGGTCT	TCGCAGTTTGAAGCTCTTGAT	Huang et al. 2016	6	0.752521
AGGS1986	GTGTCGTAGCACCAAACCATAA	TGCAAGGGATAACGGTCATAG	Huang et al. 2016	2	0.185697
AGGS0200	GGAATTTCGAAGGCATATCATC	AGAAGCAGAAGCATCAAAGAGG	Huang et al. 2016	2	0.361699
AGGS2019	CTCCCTTCAAGTTCAAGAGCAC	GCAGCATCTGAACAAGAACAAA	Huang et al. 2016	2	0.157167
AGGS2061	ACCAGGCAAGAATTATGGAAGA	CACCTTTCACCACCATTAATCC	Huang et al. 2016	2	0.367203
AGGS2077	GGTCGGATACTCGACGTAATTT	GCCATTCTCATTCTTGATTCCT	Huang et al. 2016	2	0.191688
AGGS2082	CCAACAGTGGTAGTTTGGTGAA	TTGAACTGTGAACCCTCTTTCC	Huang et al. 2016	2	0.374975
AGGS2092	CTCCCTCCCTCTCTCTCTAACC	GTGTTTCTAGCAGCAACGACAG	Huang et al. 2016	3	0.526091
AGGS2128	TTTCGTCGGTATAGCGGTTTAT	CAGAGAGAGCACGAGAAGAGAG	Huang et al. 2016	4	0.53573
AGGS2133	ATCGAAGACCATCTTCAACCAC	ACGAGTTAATGACCCAATCAGC	Huang et al. 2016	2	0.371063
AGGS2138	GACGACGACGAGGACAGAAG	AAATAAGTGAACCGCTTGAACC	Huang et al. 2016	2	0.373747
AGGS2159	TGCGGTAACTCCAATTAGTGAA	TAGATGGTGGTGATGGAGACAC	Huang et al. 2016	2	0.373395
AGGS2186	CCACGACAGGGACTTCCTATAA	TGATGGAGTTGAATGAATGAGC	Huang et al. 2016	2	0.219726
AGGS2213	CCTAAGTCTAGCCCTCCCTGTA	TTTATTGACCGGTCTGGTTCTC	Huang et al. 2016	2	0.191688
AGGS0225	GTAGTGACGACGACATGCTGAT	CCCTTCACTTCTGCAAACTC	Huang et al. 2016	2	0.339198
AGGS2267	ACCACCATCCCTCTCTCTCTCT	ACAGATGATGGTGACGACAAAT	Huang et al. 2016	4	0.577164
AGGS2292	CTCCAAATTACCCTTATCGTCA	CCTTGGATCTGTTTCTTCTGTG	Huang et al. 2016	4	0.41553
AGGS2350	GAACTGAAGCCATCCACAGTTT	AAGAAAGCTCAGACAGGAGCAC	Huang et al. 2016	3	0.307739
AGGS2356	ATTCACCGATCATCATCATCAC	TCCGCCATTAAGGAATGTAACT	Huang et al. 2016	3	0.43004
AGGS2359	GAGAGGACAGTGTCGGAGAGAT	TACCTGGTAAATCCGACGGTAA	Huang et al. 2016	2	0.374974
AGGS2368	GTTTACCTCACCTTCACCGAAC	AGCAGAAGTGAGCAACAGGAAG	Huang et al. 2016	4	0.60563
AGGS0238	TGCTTGATGATGGTTTCTCAAC	ATCTTGTTCAAGAAGCCCAAAC	Huang et al. 2016	5	0.651931
AGGS2390	AACAACAGGAATGCCGTCTCT	CAGAGTTCATAGTTCTCACCCAAA	Huang et al. 2016	4	0.532753
AGGS2397	GAAATGAAGAGACGACAAGTGC	CCCACCCATATAACCCTTCATA	Huang et al. 2016	3	0.42178
AGGS0243	CGCCGCATCCTACTACTACTG	CTTTCACGTGTCTTCCCTCTGT	Huang et al. 2016	6	0.703973
AGGS0244	GGTGAGGCAGAGGGATATGTAG	TCGTTCTTCCCACTCTCAAGTT	Huang et al. 2016	4	0.544258
AGGS0245	GAAATGAGAACCAACAGCCATT	CTTATAGCCACGTCCCTTCATC	Huang et al. 2016	3	0.45311
AGGS2500	CTGTTGCCCTCGAGACTTACTT	TCGCGTAAAGTGGATCTACAAA	Huang et al. 2016	2	0.197796
AGGS2526	CATTCATTCTTTCCTCCAAACG	GTAGCATGATCGGAGTATGCAG	Huang et al. 2016	2	0.374583
AGGS2535	CCCTTTCTTTCTTTCTCTCTCTC	GTTATCTCTTGGTGCCTGCTTG	Huang et al. 2016	4	0.542832
AGGS2571	AGGGAGCAATGACAATGGTAGT	CACGAACCCTCTCTCTCTTCAT	Huang et al. 2016	2	0.372132
AGGS0299	TGATGGTTGGGATTTCATAGTG	ATCACCCAATCATCTCCCATTA	Huang et al. 2016	8	0.625533
AGGS0308	GATGGAGGGTAGTGTTGGTTTC	ATCCCACCTACCTCATCATTCA	Huang et al. 2016	6	0.639148
AGGS0315	TTCTCTTTCACCAAGGAGGACT	CACCACACCAAACACCAATAAT	Huang et al. 2016	4	0.605355
AGGS0318	TCCAAATCAGAATCACCAAGC	CTTACTCATCGCTCTCCTTGCT	Huang et al. 2016	2	0.349705
AGGS0319	GCGTTGAAGTCACCAAGAGTTT	ATCTTTGCGAGCTGTAAGTCCT	Huang et al. 2016	4	0.566821
AGGS0320	CCCTGATCTCTCTGACGAAACT	TCTCTCTCTCTGCCAATGTCAC	Huang et al. 2016	2	0.343097
AGGS0347	CCACAAGGAAGAGGAAGAAATG	AATACCCAGCCATCAAGAGAGA	Huang et al. 2016	9	0.800245
AGGS0389	CCGCTCATTTGATCATAAGCAT	TGGTGTTTGCTTTCAGAGTTGT	Huang et al. 2016	2	0.373457
AGGS0409	GCACTGGGAAGATTTACTGAGG	GTGGCACCTTTATGACAAATTC	Huang et al. 2016	2	0.267091
AGGS0416	TGCTGTTATTCAGATGCAGGAT	AAGTCCACTCTAAGAGGCGAAA	Huang et al. 2016	2	0.374098
AGGS0417	GATGATTGGGAAAGGTGAATTG	AAGAAAGGTGGCCTAATCAATG	Huang et al. 2016	2	0.224062
AGGS0423	TAAACTCCGCGGGTAAAGACTA	AGAAGTCCGATGAAGGAACAAA	Huang et al. 2016	2	0.162498
AGGS0440	ATGCACAAGATGTATGCCTGTC	ACGCCCATTGAGAAGTTTGAT	Huang et al. 2016	2	0.371516
AGGS0442	GCGGATATTATGACGACTACCA	GGGATAGGAGTCATGATTGTAATG	Huang et al. 2016	2	0.373007
AGGS0443	CCTTAATTCCACCCTCACAACA	TTCACTCATAACCACCCAGGTA	Huang et al. 2016	3	0.498464
AGGS0449	TGTAACACCCTACCACTCAAAGC	GTGACTTGAAGGTTTGCAAGAA	Huang et al. 2016	3	0.449595
AGGS0494	GAGGCTTCTGGATTAGCAAAGA	CGGTTGCAAAGATAACCAGTCT	Huang et al. 2016	2	0.370246
AGGS0498	AAAGGTGTCGCAATACCACAA	TGCTTCAATTGGATAACACTGC	Huang et al. 2016	2	0.125911
AGGS0050	CCCTCATTCGAATTTCACTCTC	TGGTGCTATGCTACAAGGAGAA	Huang et al. 2016	2	0.2688
AGGS0514	GTGAACCCATTTCAACATAGCA	AGAGCTTTGCATAGCCACTGAC	Huang et al. 2016	2	0.165122
AGGS0522	GCCTTGTGGGATCCGTATAAT	GGTAGTGGTGAGAGGAGAGGAA	Huang et al. 2016	2	0.358229
AGGS0523	GCCTTGTGGGATCCGTATAAT	GGTAGTGGTGAGAGGAGAGGAA	Huang et al. 2016	4	0.555375
AGGS0531	GGTTGTGAAAGCAACAATGGAT	TAGCACATTCCAAGCCAAGATT	Huang et al. 2016	2	0.159954
AGGS0538	GAGCCTCTGGTGTCAAACTCTT	CATCTCAGTCTCATCACTGTAACG	Huang et al. 2016	4	0.579311
AGGS0056	GCTCGTGGGTAGAGGTGAACT	TGTTGAGGGATAGGATCGTTCT	Huang et al. 2016	4	0.626361
AGGS0081	AACCAAACTCAACCCTTACCG	CTGTTGAGGAGAAGACGCTGTT	Huang et al. 2016	2	0.330409
AGGS0979	GTTGCCTGAAAGGATTTACCTG	CAGCAAGTTGCATTGAGAATGT	Huang et al. 2016	2	0.372273
AHBGST1003B4	TGCCATGTTGAGACTGGATT	TCATCGAGCTTCTTCACCAA	Qin et al. 2012	3	0.462008
AHGA44686	AAGTGGAAATACTTTCTCTTTCTTTTT	TTAGCTTAGTTATTACTTTTTCCTTGC	Zhou et al. 2016	8	0.843587
AHGS0117	AATTCGGTGTCAAAAACATCG	GTTTCTCCAGTGCTTCGCAT	Shirasawa et al. 2012, 2013	2	0.357529
AHGS0122	TGAGGATCTTGGATCTTGGC	CGAATCCAGTGCCCACTAAC	Shirasawa et al. 2012, 2013	8	0.826995
AHGS0228	CAACGTATCTGCACCACCAC	CAACGGCCATCAAAGAAAAT	Shirasawa et al. 2012, 2013	3	0.45566
AHGS0235	GTGTGTGCAGGTATGGTTGG	GGGAATGGAATCTCTGTTGG	Shirasawa et al. 2012, 2013	2	0.37441
AHGS0274	TTGCTGAGAACATCACTGCC	ATAGCGACGGCGACTAAGTG	Shirasawa et al. 2012, 2013	7	0.763974
AHGS0283	CGAAGCATCAGAATAATGCAA	CGCGTCTCATTTTTCATTCC	Shirasawa et al. 2012, 2013	2	0.374887
AHGS0288	CAGTTCTGAGCAAGCACTCG	ATTAGAACCCCTCACCCCAC	Shirasawa et al. 2012, 2013	3	0.54568
AHGS0300	AAGAAGCATGGAAATGGTGG	CAATCAAATTGGGGAAATGG	Shirasawa et al. 2012, 2013	4	0.580277
AHGS0344	TCACTGAGATGCAGAATGCAC	CGTTGAGGGTTGTTCCACTT	Shirasawa et al. 2012, 2013	3	0.459991
AHGS0346	TTATGCCTACCACCCCACTC	TTGGGAGAAAATGATGGAGC	Shirasawa et al. 2012, 2013	4	0.626668
AHGS0390	CATCATCCAATCACAATCCA	GTGGGGGAAGATCTACGACA	Shirasawa et al. 2012, 2013	3	0.374143
AHGS0422	TCCTAATTGGCCCTTCTCCT	AAAGCCTAAGAAGAATCGAATCAA	Shirasawa et al. 2012, 2013	3	0.207223
AHGS0429	AGCACACGTGCATAGGTGAG	TGGGTAGCTATGCATGATTTT	Shirasawa et al. 2012, 2013	2	0.370246
AHGS0626	ATTGCCTCACTGCGAAATCT	ACCCAAGTGAGTGATGGGAA	Shirasawa et al. 2012, 2013	7	0.711553
AHGS0674	ACCACCAAGTCTCCAAATGC	TTGTGATGAAATCTTGCCCA	Shirasawa et al. 2012, 2013	3	0.531752
AHGS0696	CTCCATTGCTGCTCCTTCTC	CCGATGGTGAGGAAAGAAAA	Shirasawa et al. 2012, 2013	2	0.374975
AHGS0798	CGTAGTTGGTGGTAGCCGAT	GAACCGTTAACCCTCTTCCC	Shirasawa et al. 2012, 2013	9	0.812015
AHGS1120	AGAACCCATGTTTTCTGCTACA	TGTAGGATGGTGTTGCTTTGA	Shirasawa et al. 2012, 2013	3	0.462665
AHGS1126	GGACCGACATTTTCCTCGTA	TCCCAACGAAAAAGAACCAC	Shirasawa et al. 2012, 2013	9	0.845214
AHGS1130	AGGATCTCTGCTCAAATGCC	TGACAGCAACATGATACGCA	Shirasawa et al. 2012, 2013	8	0.83354
AHGS1156	TGTTTGATCCATGTAGCCGA	TCTGAGGTACCCCAACAAGG	Shirasawa et al. 2012, 2013	2	0.298514
AHGS1163	CCCAAGATAAAGCCAACGAA	CAAAGCTGCGATTTGGAAGT	Shirasawa et al. 2012, 2013	12	0.902411
AHGS1167	GGAGCCACCATAAGCTCAAA	GTATGTCCGTCCCTGTGGG	Shirasawa et al. 2012, 2013	5	0.674899
AHGS1183	CCAAACCATTGAGAAGCGAT	GTGTTAGACGGCCAAAGAGG	Shirasawa et al. 2012, 2013	12	0.898226
AHGS1251	GGATTCGGTGAAACGACACT	GATGCCCTTTCTTCATCCAA	Shirasawa et al. 2012, 2013	8	0.779909
AHGS1273	ACTGGAAATACCCCTGACCC	TGCCGATCCATTTTCTTCTC	Shirasawa et al. 2012, 2013	5	0.589122
AHGS1283	TGAACACACACGCACTAGCA	TGACAACTTCTGAAGCGATGA	Shirasawa et al. 2012, 2013	6	0.711927
AHGS1288	GTGAGGTTCTGACGGCTCTC	CCATAACATTCACCCCATCC	Shirasawa et al. 2012, 2013	5	0.611934
AHGS1309	AGTGACGACTTCACCCTTCG	CTGCTTCATCACACTCCTGC	Shirasawa et al. 2012, 2013	5	0.678388
AHGS1311	CACTTGAAGCACCAAATTGAGA	TGGGTGCCATTGTTTCATTA	Shirasawa et al. 2012, 2013	6	0.707609
AHGS1319	CAAACCATGTCAGCATCTCG	GGTCTCGAACCTCCAATGAA	Shirasawa et al. 2012, 2013	5	0.649933
AHGS1321	CTTTCACCGACTAACCACCC	TTCATGACGAGCATTTCGAC	Shirasawa et al. 2012, 2013	6	0.659335
AHGS1324	GGTGTCGATTCTTTCTCGGA	CCGACTAAACACCCGATGAT	Shirasawa et al. 2012, 2013	5	0.663692
AHGS1326	TTCAAGCAGCAGTGTTCACC	ATGTCGACGTTGGTCTCTCC	Shirasawa et al. 2012, 2013	5	0.688324
AHGS1334	GGCTATGACGGTGGTGATCT	AATTAGGGAAATGCTGCGCT	Shirasawa et al. 2012, 2013	6	0.664314
AHGS1337	TTCACTTCCGATCAACCTCC	AGGCTCCTTGTTTTCAGCAA	Shirasawa et al. 2012, 2013	5	0.645041
AHGS1354	CGTTGGTAAATCCTCCGAAA	AATCGCACTCTTATCAACTCCA	Shirasawa et al. 2012, 2013	6	0.707076
AHGS1356	TCACTTTACCAACCTCCTCAAAA	TCATTGGATCTTCGTGGGAT	Shirasawa et al. 2012, 2013	6	0.671098
AHGS1357	ATGGAGAATAACCAATGGCG	ATCAAAGCGGAACACACACA	Shirasawa et al. 2012, 2013	5	0.500129
AHGS1374	CCAGCAGTCTGGCGTTAAAT	GTAGGTGGGGTTGTTGGAGA	Shirasawa et al. 2012, 2013	5	0.718705
AHGS1375	GCAGTAGACCTTCAAAGGCG	ATCTCGCTCAACCACCAAAC	Shirasawa et al. 2012, 2013	3	0.55091
AHGS1382	TTCCTGTGCCTTTTGGATTC	CGAGATGAAGGTGGTGAGGT	Shirasawa et al. 2012, 2013	4	0.557011
AHGS1390	CTAGCCTCCCCTCTTTTCAA	GGTGAGAGGCCACAACAAAT	Shirasawa et al. 2012, 2013	8	0.795831
AHGS1391	AGGAAGTTGCTCGCGTGTAT	CATCATGGGCGATCAGTAAA	Shirasawa et al. 2012, 2013	4	0.528868
AHGS1393	TGACTCGCTAACTCAGCAGC	CGAACTCGAAAGATCACGGT	Shirasawa et al. 2012, 2013	4	0.616189
AHGS1395	TCCGGCGACATAGGAAATAG	TAAACTCAAATCGCGAACCC	Shirasawa et al. 2012, 2013	2	0.365224
AHGS1398	CTGGTTCTTCTGGTGGCCTA	TTGGCCCACTTCAGTCTTTC	Shirasawa et al. 2012, 2013	2	0.170625
AHGS1410	TGTTTTTCATGTTATGTTTGCTGTT	ACACGCCTACATGGCCTTAC	Shirasawa et al. 2012, 2013	4	0.604891
AHGS1419	TCTCCATGGTGATTGAACGA	TGCAAGCTGTCATTAGGCTC	Shirasawa et al. 2012, 2013	6	0.772674
AHGS1434	CTGGTTAGATTCTCCGGCAC	CAGCTCAATCCTACGCATCA	Shirasawa et al. 2012, 2013	6	0.692808
AHGS1446	CAGGAGAGAGAGAAAAGAGAGGAA	GGCGGTAAATTCGACGATAA	Shirasawa et al. 2012, 2013	9	0.854683
AHGS1459	TTACCGTGAGCCCTAACCTG	TCGTCTTTCGGTTCCGATTA	Shirasawa et al. 2012, 2013	2	0.373328
AHGS1462	TTGCACTGCACGACTCTTTC	GAAGCACCTTTTATGGCACC	Shirasawa et al. 2012, 2013	2	0.104596
AHGS1475	TACTCGCCGCTCTCTTTGAT	ACAAGATCGGTGGCAAAAAC	Shirasawa et al. 2012, 2013	3	0.534159
AHGS1510	CCAGCCATAACCAACATCCT	CAGCATGGATGACGTAGTGG	Shirasawa et al. 2012, 2013	6	0.752808
AHGS1524	GTGACGGAAGAGAGTAGCGG	GCAGTGATTGTCTCTGGCAA	Shirasawa et al. 2012, 2013	2	0.35354
AHGS1525	TGTCCGAACAACTTGAGACG	GCGTGGTCATACACACTTGG	Shirasawa et al. 2012, 2013	7	0.738192
AHGS1539	CGCGCATTAATGAGACTGAA	AAAGAGGAGAAAGAGGAGGAGG	Shirasawa et al. 2012, 2013	5	0.687836
AHGS1543	ACGTCAGGTTCACAACGACA	ATTTTTCTCCGAGTCAGCCA	Shirasawa et al. 2012, 2013	4	0.618134
AHGS1544	GCACGCTCTCTTTCCACC	GAAGAGGAGGGGAGGTCATC	Shirasawa et al. 2012, 2013	4	0.482633
AHGS1547	CATCTCAAGGGATGGAAGTGA	CAAGGCAATTGTAAGAGATCCA	Shirasawa et al. 2012, 2013	2	0.210287
AHGS1552	CGGTGACTCATTCCACACAC	TGCTTCTTTCTCGTCGTCAA	Shirasawa et al. 2012, 2013	5	0.711918
AHGS1561	GGCTCCCATTCATTCTCAAA	TCGTTTAACCTCCCTTGTGG	Shirasawa et al. 2012, 2013	6	0.703151
AHGS1564	CTCTCTGCCATTGCATGTGT	AACTGCTTTTAAAATCTCCCCC	Shirasawa et al. 2012, 2013	5	0.732541
AHGS1566	CCAAAATTGGATTGAATGGG	TTCGGATCAAAAGTTACGGG	Shirasawa et al. 2012, 2013	3	0.495157
AHGS1567	CTAGGTGGGTGAGGCTGAAA	GTTGCATTGTGATTGCCTCT	Shirasawa et al. 2012, 2013	3	0.464877
AHGS1574	TTGCTGGGCAGAAGAGAGAT	CTCCACCACCGTCTTCTTTC	Shirasawa et al. 2012, 2013	6	0.698935
AHGS1587	CAACGACGAGTCTGTGGAAG	TCCGTTTGATTTCTCTTTAATTTTC	Shirasawa et al. 2012, 2013	5	0.642375
AHGS1595	CCTTCACCCTTTGTTTCAGC	ATGCACCAACAAATCCAACA	Shirasawa et al. 2012, 2013	4	0.603934
AHGS1606	GTGTCTCAATTTGGCCCTTC	CCAGTGATGGTTGCTTCAAT	Shirasawa et al. 2012, 2013	5	0.638504
AHGS1610	TGTGTTTTGGGATATTTGGGA	ACCGTAAAAAGAAAAGCGCA	Shirasawa et al. 2012, 2013	3	0.472005
AHGS1615	AGGCTTAAATGTGGGGAGGT	TCACAGGTTTTGTGTGCTCG	Shirasawa et al. 2012, 2013	4	0.573544
AHGS1616	ACACACAAAAAGAGGAGGGG	ACAGGGAGCGAGAACCAGTA	Shirasawa et al. 2012, 2013	2	0.365665
AHGS1625	TCTGCATGTTATGGACGATGA	TGGACATGAAGAATTGCTGAA	Shirasawa et al. 2012, 2013	2	0.373721
AHGS1630	GATTAGAATTGCGCACCCTC	TTGGTGGTGTTGACACTGGT	Shirasawa et al. 2012, 2013	2	0.373979
AHGS1632	TTGCAGTTCCACCAATACCA	CCATAATCCAAACCCGAAAA	Shirasawa et al. 2012, 2013	2	0.355451
AHGS1634	CGGTGGATAAATCTGCTGGT	CAGAGGAGGTTGCGAAAAAG	Shirasawa et al. 2012, 2013	2	0.190347
AHGS1635	CTCTGATGGAAAAGCGAAGG	AAGCTGAAGATCTTTGGGCA	Shirasawa et al. 2012, 2013	5	0.649922
AHGS1646	CAAATGCTTGCTCACCTGAA	ACCGCAACCGAGAGTGTTAG	Shirasawa et al. 2012, 2013	6	0.757525
AHGS1650	TGCTAGCTGTTTTGCACTCA	CATTCGAGAGGCTACTACTCTCC	Shirasawa et al. 2012, 2013	4	0.592029
AHGS1666	ATGCTGCAGGATTGATGACA	TTGACAAAAATGACCATCCG	Shirasawa et al. 2012, 2013	5	0.643959
AHGS1672	CGCCCCTTCTTTTCCTAAAT	GGCAGAGAAGAGGAAGCAGA	Shirasawa et al. 2012, 2013	2	0.117673
AHGS1673	AACGGAGGGTCCTACTGCTT	GCGGAGCCTTAAACTTCAAA	Shirasawa et al. 2012, 2013	7	0.747983
AHGS1674	GACACAATGGATTCAACCCC	CCCTTTCCCTCTCTGCTTTC	Shirasawa et al. 2012, 2013	7	0.760057
AHGS1679	GCGCGAGAAAAAGTGAAAAC	AAACCTAAAACGCGCAGAAA	Shirasawa et al. 2012, 2013	5	0.661339
AHGS1681	AACATGCATGCAAATGGAAA	CCAACTCAAGCCCAAGTAGC	Shirasawa et al. 2012, 2013	3	0.537463
AHGS1682	CCCCTCTCCCTTATTTCTGC	ATCTCAATGGAGGCAACGAC	Shirasawa et al. 2012, 2013	2	0.360185
AHGS1683	AGTTGGCAACAACTTGGGAG	GCACGGATTCAGTGTTTCAA	Shirasawa et al. 2012, 2013	4	0.572266
AHGS1684	ATGGCAATGACAAGACACGA	CGATGGTAACGAGCCCTAAA	Shirasawa et al. 2012, 2013	5	0.567126
AHGS1695	CGTGCTGAAACTGAGCCTCT	CACACAAAGGAGCGAGAACA	Shirasawa et al. 2012, 2013	4	0.647398
AHGS1696	TCCTTGTCCTTTGCATACCC	ATATTTCTGCTTCGGCGCTA	Shirasawa et al. 2012, 2013	5	0.631764
AHGS1699	TGGAAAACCGCTTCTCTTTC	CAACACCCTCACTCCTCCAT	Shirasawa et al. 2012, 2013	4	0.585848
AHGS1700	TCGACGTCACTCTCGTCAAC	AACCCCGACAAGAACAACAG	Shirasawa et al. 2012, 2013	3	0.44952
AHGS1710	CAGCAGCATGGCAACAGTAG	CGGAAGTCATTGCTAGAGCC	Shirasawa et al. 2012, 2013	6	0.673954
AHGS1727	ACCATCATCATGGCTGGTTG	TTCAGCTCAACAGTCGCATT	Shirasawa et al. 2012, 2013	4	0.642419
AHGS1728	AGATCCCATTCGCACAAAAC	AGCAGAAGCGATGGTGAAGT	Shirasawa et al. 2012, 2013	4	0.649738
AHGS1749	TATCATTTATGCGCCTCGTC	ACCATTGGGGATTTTGTTTG	Shirasawa et al. 2012, 2013	6	0.673474
AHGS1756	GAAAGACAAAACAAGGGCGA	AAAGGGAAAAAGATGTCGGG	Shirasawa et al. 2012, 2013	3	0.50835
AHGS1772	CTTTATTGGCGCCATCATCT	GGTGGCACAGCTACAACAGA	Shirasawa et al. 2012, 2013	3	0.532295
AHGS1790	GGACGATAGCAACATCAGCA	GGGCTAAATTCAAACGCAAA	Shirasawa et al. 2012, 2013	6	0.671353
AHGS1802	AATGTTTGTAGCACGCAGCA	CGCATTACCGTCGGACTAAT	Shirasawa et al. 2012, 2013	5	0.56094
AHGS1803	CCACTTTCCTCCTTGTTGGA	TCTCGATCCTTCTTCCCCTT	Shirasawa et al. 2012, 2013	3	0.544145
AHGS1804	CCGCACACATATGCAGGTTA	TTCAGCAATATTTTGAGGCAGA	Shirasawa et al. 2012, 2013	3	0.589047
AHGS1806	GCAAAATTTTTCTTCCCATTGA	TCTATCCTGACCACGAAGCC	Shirasawa et al. 2012, 2013	5	0.684859
AHGS1807	CCAACAGAAGCGAACCAGAT	GCGTGATGCTGTTTGTCAAT	Shirasawa et al. 2012, 2013	2	0.12606
AHGS1809	GTCACCTCGCCTTCACTGTT	AGATCCGCGTAGGATCTGAG	Shirasawa et al. 2012, 2013	3	0.48717
AHGS1816	CTCCCCTGATTTGCCAACTA	AAGGAAACCTTGTTAATGGGG	Shirasawa et al. 2012, 2013	4	0.566834
AHGS1817	CGGATTTACCGACGGACTAA	GTGGTCTTTCCAACAGCGAT	Shirasawa et al. 2012, 2013	4	0.554594
AHGS1818	TCGTGCGACAGAGAAGTCAC	CCAACAGAAAATTCATTCGC	Shirasawa et al. 2012, 2013	7	0.754788
AHGS1829	CCTTTCCCACATATCCCTCA	GATCTCGTTCTTCTCGGCAC	Shirasawa et al. 2012, 2013	3	0.457353
AHGS1835	GCATTTTAGTGACCCGCAAT	TGGGAGAGGGGCTATGAT	Shirasawa et al. 2012, 2013	4	0.580131
AHGS1836	TGGAGATCTCTCTCATGCTCG	TCAGAAAACCAAGCAAGCAA	Shirasawa et al. 2012, 2013	6	0.67814
AHGS1837	CGCTGTCCATTTGACATTTG	ACGGTCATCTTTAACCAGCG	Shirasawa et al. 2012, 2013	2	0.27839
AHGS1846	CCCACCTAGCAGAAACCAAA	TCAGTCCCATTCAAGGTTCC	Shirasawa et al. 2012, 2013	3	0.475507
AHGS1853	TTTTAGATCCATTTGGTTTCTCTTT	GGACCAAAAATCTCTGAGCG	Shirasawa et al. 2012, 2013	6	0.738507
AHGS1855	GATGCAGCTGCTAAAAGCCT	TTTATTGAGTGGGGTCCTGC	Shirasawa et al. 2012, 2013	5	0.685668
AHGS1860	AAAGCAAGGTTTGCACCATC	ATTCCTATCTGCATGCACCG	Shirasawa et al. 2012, 2013	5	0.572552
AHGS1864	CACTCAAGTTGATCCCTCCAA	CAATTCGGAGTGGCAGAGAG	Shirasawa et al. 2012, 2013	2	0.371374
AHGS1875	TCTCACACAAAATGTCAAGGAT	TCTAGTCGGCCTTGTCTTCG	Shirasawa et al. 2012, 2013	3	0.441263
AHGS1880	TGAGCTTGTTGTAGGTTTTCCA	ATTCTGCTGCATCACCATCA	Shirasawa et al. 2012, 2013	6	0.53383
AHGS1884	CGGACACATTCTTTCATCCC	TCTCCTTTGTTGTGACGACG	Shirasawa et al. 2012, 2013	4	0.605728
AHGS1885	CTGGCGGGAATGCTATATGT	TTGGTATGGAGGTGAGGAGG	Shirasawa et al. 2012, 2013	6	0.716855
AHGS1888	TGGAAGAAAGCGAAACTCGT	CCATTTTCTCGCGTTTTCAT	Shirasawa et al. 2012, 2013	4	0.548885
AHGS1889	ATGGCCTTTTCAGCAATGAC	ATTAATCCGCCGGTAAATCC	Shirasawa et al. 2012, 2013	3	0.451154
AHGS1891	CAGCAACCAGCAACTCAGAA	GCGAACTCTGCACACATCAT	Shirasawa et al. 2012, 2013	3	0.454408
AHGS1895	TGCGAGAGAGAGAGAGAGGG	TCGATTCTCATAAAACGGGG	Shirasawa et al. 2012, 2013	3	0.460495
AHGS1900	ATTCCGCGAACTTCATTAGC	GGATTGAATGGCAAAGAGGA	Shirasawa et al. 2012, 2013	3	0.462089
AHGS1901	TTGGAAAAGAAAGACCATAGCC	GTAGGGTTTTCAGGCATTCG	Shirasawa et al. 2012, 2013	5	0.643615
AHGS1904	TCTTCCGAATCAAAATTGGC	TTCCTTCCTCATATCTGCCG	Shirasawa et al. 2012, 2013	2	0.364371
AHGS1905	ACTTCTCTTCTCCCCACCGT	CATGGCTCAGCCTTTCTTTC	Shirasawa et al. 2012, 2013	2	0.250676
AHGS1909	CAGCTCACTTATCCAATTCATCA	AGAGCGAACTGCGTTGATTT	Shirasawa et al. 2012, 2013	4	0.503603
AHGS1912	GGGTTGGGATACTGTGGTGT	TGTCACGTCACAACCCTGTT	Shirasawa et al. 2012, 2013	3	0.466457
AHGS1913	CCATCATCCGCTTTTTCACT	GCAACGAAAGGCTATGAATGA	Shirasawa et al. 2012, 2013	5	0.666126
AHGS1914	TACCTGTGTGGAGGTTGGGT	GCACTCCGGGTTAAACTCAT	Shirasawa et al. 2012, 2013	6	0.678189
AHGS1915	TTTGGAAACCAAACGAAACC	ACACATCCAAAAGTTGCACA	Shirasawa et al. 2012, 2013	7	0.744743
AHGS1917	CCATGGCTTTATCAGGGGTA	GCTGATAAGCTAAGGACGGATG	Shirasawa et al. 2012, 2013	4	0.592878
AHGS1918	AGACCCAGAAAACGAAAGCA	TCTTTTCTGCTCCCCTCTCA	Shirasawa et al. 2012, 2013	6	0.68086
AHGS1925	AAAATGCCGAATCCAGTGAC	GCTCTCTTCTTCACGTTGCC	Shirasawa et al. 2012, 2013	4	0.596954
AHGS1928	TAAACGTGTTGGCACGAAAA	ACTCCGCATGCTGTGATTAG	Shirasawa et al. 2012, 2013	3	0.482978
AHGS1937	GGATAGAGCAAAGCAGTGGC	CCGATTTCAGAGTCCCCATA	Shirasawa et al. 2012, 2013	3	0.556873
AHGS1940	AACTCCGCGCCTATGTTCTA	GGGAGAGGATGATGGTGGTA	Shirasawa et al. 2012, 2013	7	0.648173
AHGS1943	ATTCATTCTCTAACCGCCGA	GATAGCATTTTCGTTGACCG	Shirasawa et al. 2012, 2013	5	0.736276
AHGS1945	TGGGAGTCATGGCAATTTTT	CACCATCTCTCATCCATTTTCA	Shirasawa et al. 2012, 2013	5	0.596296
AHGS1950	GGTTGGAGTTGGAAGTTGGA	AATCAAACGAACGCAAGGTC	Shirasawa et al. 2012, 2013	3	0.430629
AHGS1951	CCAAACCCTAAAGAGCCGTT	CCCAATTCCCATTTGAGCTA	Shirasawa et al. 2012, 2013	3	0.530874
AHGS1952	TGGCTCAGAAAGAGCATGAA	AAGTTTGTTACCGAATTTTGATATG	Shirasawa et al. 2012, 2013	4	0.461959
AHGS1954	AATTTTTATGGGGGCTACGG	ACATGCCTTCCCCACCTAAT	Shirasawa et al. 2012, 2013	5	0.674909
AHGS1959	GGTGGCAAATAGCTCCAAAA	GAAAGAATGAGGGGACGACA	Shirasawa et al. 2012, 2013	3	0.511666
AHGS1967	TCCATCTCATCCACCTTGCT	CCAAAAGGGAGCACAATCAT	Shirasawa et al. 2012, 2013	2	0.371223
AHGS1969	CCACTGTTTCGTTCCCTCAT	GATTCAAACGAAACCGCATT	Shirasawa et al. 2012, 2013	5	0.674157
AHGS1974	CCTTTGTAAAACTCGACACCG	AGAGACTAGGACTGGGATGGG	Shirasawa et al. 2012, 2013	5	0.637643
AHGS1977	TCCTCGCCTCTTTTTCTCTG	CCTCCATTTTTCGGACTCAA	Shirasawa et al. 2012, 2013	2	0.27839
AHGS1980	TTTCCATCGGATTTTTCGTC	GAGGTGGCAACGGTGATAGT	Shirasawa et al. 2012, 2013	4	0.590023
AHGS1986	ACGTGAAATCTGGCTGGAAA	GGCTTATATTGTTTGATAGGGGA	Shirasawa et al. 2012, 2013	2	0.352828
AHGS1989	GCAAAAAGTTTGACCCTGGA	CAACTTCAACGTTTGAGACGA	Shirasawa et al. 2012, 2013	3	0.478586
AHGS1991	ATGGCCAGGTAAGAAGAGGC	TGCAAACCAACAACATCAGA	Shirasawa et al. 2012, 2013	3	0.463442
AHGS1998	TGAAACGGGAAAGTGTGATG	GGAAAGGCAAGGAATTGGAT	Shirasawa et al. 2012, 2013	5	0.585189
AHGS1999	GAGAGAGAGGGAGGGGAAGA	TGGTGACCTGCAATGGTTTA	Shirasawa et al. 2012, 2013	4	0.639405
AHGS2014	TCATTGCTAAAGCCGATGGT	AACGGCGAGGGAAAGAGA	Shirasawa et al. 2012, 2013	7	0.758066
AHGS2018	CAGTCTTGCTGGCAGAGCTA	ATTTGAGACCAACCCACACC	Shirasawa et al. 2012, 2013	5	0.718105
AHGS2022	GAAAAACAACATATTGGTGTTAAGAGA	CTACCAACACCAGGAGCCAT	Shirasawa et al. 2012, 2013	4	0.59295
AHGS2025	AATGTGGCGTTCTTCTTCGT	TCCTATCCGTTATCCCCCTC	Shirasawa et al. 2012, 2013	5	0.68335
AHGS2027	CGAGGAAAAGAAAGGGTAGG	TTTTCTTCTTCCGGGGTTTT	Shirasawa et al. 2012, 2013	3	0.465606
AHGS2036	GACCGAGAAACTTGGCAGAG	AAGCCCCAATCCATCTTACC	Shirasawa et al. 2012, 2013	4	0.619266
AHGS2043	GGAGTGGCGATAGGAGCATA	CGCTCAGCTTCCAATAGAGG	Shirasawa et al. 2012, 2013	4	0.583268
AHGS2046	GCGATTCTAGCGCAACTCTC	GTGGGAGACACCCCACTATG	Shirasawa et al. 2012, 2013	6	0.722696
AHGS2050	CCAATCTTCCCAAAGCAGAA	TGAGTCATGAGGTGAGGCTG	Shirasawa et al. 2012, 2013	5	0.62016
AHGS2053	GCAAAAGAGGAAGGCAAGTG	TCGTTCCTCTTCTCGTTGCT	Shirasawa et al. 2012, 2013	3	0.448345
AHGS2062	GCCTCTTGTTTTACCTCGCC	CAAATAGTGCGGTGCAGAGA	Shirasawa et al. 2012, 2013	4	0.534159
AHGS2063	CGACTTATTGACCGGTTTCG	CGGATGCATGTCTAACGAAG	Shirasawa et al. 2012, 2013	2	0.36869
AHGS2069	CGAGAATGAGAGACAAGGGC	TGAAGTGCGAACCCTCTTTT	Shirasawa et al. 2012, 2013	4	0.649552
AHGS2073	GAGTTCAAACCCCAATCGAG	TGTTGAAAATATTGGGTATTGGG	Shirasawa et al. 2012, 2013	2	0.360776
AHGS2077	GGGTTGGGTGTTGTGTTTTT	GCACAAATCATCATTCGTCAG	Shirasawa et al. 2012, 2013	2	0.333193
AHGS2088	ACCCACTTAATGGAACGCTG	GGGATGCCAGAGAAATGAGA	Shirasawa et al. 2012, 2013	3	0.462775
AHGS2093	CCGTCAAATTTTCCGTCACT	TGGTGGTGGCAACAACTCTA	Shirasawa et al. 2012, 2013	5	0.582802
AHGS2094	TTTGGGAGAGGGGAGAGAAT	CCGATGGTAATCTTGTCCTAAA	Shirasawa et al. 2012, 2013	4	0.498651
AHGS2096	TACGCTGTTGGTAGTGGCTG	AATTGGCATCGAGATTACCG	Shirasawa et al. 2012, 2013	2	0.356496
AHGS2101	AGTGGGGAGATGAGAGGGTT	TAACTGGCGGGAAAATGAAG	Shirasawa et al. 2012, 2013	4	0.531193
AHGS2110	TTCATGTTTGTGTGTGTGCG	AGGCTACCTTGGGCTCTGTT	Shirasawa et al. 2012, 2013	2	0.359557
AHGS2111	CTCCGGCTTGTGAGAAAAAT	TTAGGTAGGGCCAATGAACG	Shirasawa et al. 2012, 2013	4	0.616083
AHGS2113	TTGAAAAATGGGAACCATGAA	GTTGCATCTTCGCACAAGAA	Shirasawa et al. 2012, 2013	2	0.336294
AHGS2131	GGCATAGTGAACGCCATTTT	AAGTCCCTCCTCTTCTCCCA	Shirasawa et al. 2012, 2013	4	0.424934
AHGS2147	GCAACAGCTCACTCATCCAA	TGATTTTGTTACACACAGTATGACG	Shirasawa et al. 2012, 2013	4	0.571823
AHGS2153	AAAAGGCACCTGGAAAAGGT	CGCCATTTCTTGAGTTTGGT	Shirasawa et al. 2012, 2013	4	0.598874
AHGS2155	GCTTGCTCTTCTGCTTCGAT	TTCAGCAGAGAATGTGACAAAAA	Shirasawa et al. 2012, 2013	3	0.541873
AHGS2159	ACTACGCATTGGGAGTGGTG	AACAGCCGCCACTACTCTGT	Shirasawa et al. 2012, 2013	5	0.637196
AHGS2167	AGAGCACGGCGTAGTAAGGA	CGCTAATCCCCGAAGTTCAT	Shirasawa et al. 2012, 2013	3	0.541736
AHGS2179	ATCTGGAGTTCCCTCTGCAA	GAAAAAGAGATAAGCAAGGCG	Shirasawa et al. 2012, 2013	2	0.344466
AHGS2187	AAGAATGCGAGAAACGCAAT	CCCACAACTCCATCTCCTCA	Shirasawa et al. 2012, 2013	2	0.372132
AHGS2188	AGCACACGAACACACACACA	CTCTCTCTCTCTCCCCAGCC	Shirasawa et al. 2012, 2013	4	0.588867
AHGS2191	TCTTCTCCATGCTCACATGC	ACCACAGCATAGATCTGCCC	Shirasawa et al. 2012, 2013	2	0.374566
AHGS2192	AAAGCCCCAATGTCTAGCAA	GGGGTAGGGTTACCATGCTT	Shirasawa et al. 2012, 2013	3	0.466172
AHGS2233	GAGGAGTGCTCCATTTTTCAA	TTAGGGATTTGATCGGCAAC	Shirasawa et al. 2012, 2013	3	0.434644
AHGS2238	TCCTCATTCAAAACCATCACC	GGAGAGAGGAGAAGAGGGGA	Shirasawa et al. 2012, 2013	2	0.374022
AHGS2241	CACATGGAAATGCAAATGGA	AGCGTGTCGTGCTTTCTTCT	Shirasawa et al. 2012, 2013	2	0.322727
AHGS2260	TCTTTCCATTGCTTCCGTTC	AGACAAAGAGAGGGGAGGGA	Shirasawa et al. 2012, 2013	3	0.423572
AHGS2292	CAGGACATTCTGTAACCGGA	CCACTTGAACCAAAAAGGGA	Shirasawa et al. 2012, 2013	4	0.50513
AHGS2298	AGACATGGCGATAGGGATTG	ACTTGATACGATTCGGTGCC	Shirasawa et al. 2012, 2013	4	0.548445
AHGS2299	GTCCAAAGCCCAATGTCTTG	GCTGTCAAACGGTCAAACCT	Shirasawa et al. 2012, 2013	4	0.562544
AHGS2319	GTGGTGAGAAGAAGAAGCGG	CAACGGTAACTGTGCCGTAA	Shirasawa et al. 2012, 2013	2	0.230569
AHGS2335	CCTTAGGGACATTTCGGTCA	CGAGGTATTGGACGATACGG	Shirasawa et al. 2012, 2013	4	0.51788
AHGS2340	AGTTGGATGACGAGAGGGTG	TAATTTTGGCGGGGTTTACA	Shirasawa et al. 2012, 2013	4	0.568501
AHGS2353	GTTCAGGTCAGGCCAATGAT	ACACAAAAAGGCAATCCCAG	Shirasawa et al. 2012, 2013	2	0.106438
AHGS2355	GGAAGCACCCCAATGATAAG	CCCCTTTCTCAATCAAACCA	Shirasawa et al. 2012, 2013	6	0.698935
AHGS2374	GGTACAAAGTGTTGGGTGGC	CTGGGTGCTCTGTCGGTATT	Shirasawa et al. 2012, 2013	3	0.51135
AHGS2381	TATTCTCCCACCCTCAACCA	ATGCAACCCACTCAATCTCC	Shirasawa et al. 2012, 2013	4	0.548304
AHGS2385	CGAGCTATCATCCTCCTTGC	CCATCCTTCCCCATTATCCT	Shirasawa et al. 2012, 2013	3	0.491234
AHGS2403	CAAAGGAGAAAGGGGACACA	CGCATCTCCTCTGCTCTGTT	Shirasawa et al. 2012, 2013	2	0.32701
AHGS2410	CAGGCTCACGAGGATGAACT	TTCCTTTTTGGGATTCTCATTT	Shirasawa et al. 2012, 2013	3	0.454199
AHGS2413	TTCTTCTCTCGCCCTCGTTA	CCGTATCGTTGTTTTCTTTGAA	Shirasawa et al. 2012, 2013	3	0.479385
AHGS2419	GGCCTTACCTTCACAGGTTG	AGCGCAATGCTCACATACAG	Shirasawa et al. 2012, 2013	2	0.349285
AHGS2430	CCTAAACTCAAACCGCGAAC	TGGCAGAATACTGGTGGTGA	Shirasawa et al. 2012, 2013	4	0.615333
AHGS2445	TTCTCCAACAAGACCAACCC	ATTACAGGGGCCGGGTAGTA	Shirasawa et al. 2012, 2013	2	0.102817
AHGS2466	TTGGATTGGAATGCTGACAA	GAAAGGGATTGCCTCTCAAG	Shirasawa et al. 2012, 2013	2	0.374904
AHGS2469	GGTGAGAATGATTGTGATGATGA	ACTGCATCTACCCAGGCAAG	Shirasawa et al. 2012, 2013	3	0.503217
AHGS2471	TCGTATCGCACTCAAAATATCG	TTGATTTATGGAGAAACGGG	Shirasawa et al. 2012, 2013	2	0.374387
AHGS2478	TTCCCTTGCTCGCTGTAACT	AATGCAAACATGGAAAGAACG	Shirasawa et al. 2012, 2013	2	0.360485
AHGS2483	GAGTCAGGGAGAGGGGGTAG	CCAATCTAGGGTGGCCTGTA	Shirasawa et al. 2012, 2013	5	0.563172
AHGS2503	AGTGAAGAACTCGGTTGGGA	CCTGTGAAGCTAAAGCAGCC	Shirasawa et al. 2012, 2013	3	0.431808
AHGS2521	CACACATAAATTAACGGCCTGA	CGAGGTCATTTATGTTCCTTGA	Shirasawa et al. 2012, 2013	4	0.546351
AHGS2526	AATGATTTTTGGCTCCGTTG	CCCTCGAAAATTCGAATCAC	Shirasawa et al. 2012, 2013	3	0.469608
AHGS2534	AAGCTTGTTGCTTCCATTCC	TCTTTCCCGATTGATTTTGC	Shirasawa et al. 2012, 2013	2	0.374615
AHGS2535	CGCTAGTGACGACAAAGCAG	TCATCTTCTCCGATCCTTCG	Shirasawa et al. 2012, 2013	3	0.535494
AHGS2539	CGAAACCAAGTATGGTTCCTTC	TAAGGCAACACAAGAACCCC	Shirasawa et al. 2012, 2013	2	0.374387
AHGS2543	CGTCTACCAGGGCATCAATA	TCGGCTTCATAAGGGAATTG	Shirasawa et al. 2012, 2013	4	0.4958
AHGS2550	GCCAGAAAACCCGATGTAAA	GACGACAGCAGCTTCAACAA	Shirasawa et al. 2012, 2013	3	0.418339
AHGS2552	GGAACTAACATCCGTTCCGA	TTTGCTTGTTTTGATGGCAG	Shirasawa et al. 2012, 2013	2	0.146769
AHGS2553	GGCTGGTTCTAGTGTCGCTC	TCAGGTGCTCAGCAGTATGG	Shirasawa et al. 2012, 2013	2	0.340658
AHGS2556	AACAACACACCCTGGAGGAG	AGAGTTGGGTGTTGGTTTGG	Shirasawa et al. 2012, 2013	3	0.325973
AHGS2557	CCAACTCCTCAATTTCAGCC	CGCCGTAAAGCGAAGAATAA	Shirasawa et al. 2012, 2013	3	0.408653
AHGS2559	TTCTCCTCTGTTCCCACCAC	CCATTCCCTTCTCCTTCCTC	Shirasawa et al. 2012, 2013	5	0.639267
AHGS2561	CCTCTCCCTCTCTCCCTCTC	CCGTAATTCGTTTCCCTTCA	Shirasawa et al. 2012, 2013	3	0.456395
AHGS2565	GGTCGAATTCGGAGCTTAAT	AATAAAAGCGCAACGCTCAT	Shirasawa et al. 2012, 2013	2	0.358549
AHGS2579	ATTCTGTGAAAAACGGGGTG	GTGTAAACCGACACGTGAGC	Shirasawa et al. 2012, 2013	3	0.425557
AHGS2589	AGCGGCTAAGTCAGAACCAG	TGGATCCATCACTCTCCCTC	Shirasawa et al. 2012, 2013	3	0.451805
AHGS2594	CAATCTCAGCCTTTCCTCCA	TCAGTGTTCCTTGCCATTGA	Shirasawa et al. 2012, 2013	2	0.353332
AHGS2602	GGATTCTCCCAACAAAGCAA	GCACATCGAGTTTCTCACCA	Shirasawa et al. 2012, 2013	2	0.374387
AHGS2605	GGGTAAAAAGAGTGGAAATTTGG	TCGGGAGAAAAGTCGGTGTA	Shirasawa et al. 2012, 2013	2	0.36752
AHGS2621	CGTGTAGTTGAAAACAACAGTATCA	CCACCGCTGATGTGTAATTG	Shirasawa et al. 2012, 2013	3	0.474292
AHGS2635	TCTTGCTGATGAAATGCCTG	ATTAATATGGCGCCAAAACG	Shirasawa et al. 2012, 2013	2	0.374098
AHGS2643	ACAATGACGGCATTTCCAAT	TTCAAACACGAACTCCCTCC	Shirasawa et al. 2012, 2013	2	0.235895
AHGS2652	GCGCAATCTTTGTATTTTTGG	CGACAACCGCCATTCTTTAT	Shirasawa et al. 2012, 2013	3	0.556787
AHGS2711	AAATCAGCGCGATCATTACC	GACAGACGATGAGAGAGGGC	Shirasawa et al. 2012, 2013	2	0.329019
AHGS2736	AAACTCCGCAGGCTAGAACT	GGAATTACAAAACGCGAAGC	Shirasawa et al. 2012, 2013	2	0.371516
AHGS2765	AAAAACTGTGGGAACATGGG	GGGCTAAGGTAAATGTGAGGG	Shirasawa et al. 2012, 2013	6	0.752808
AHGS2787	AGTCCCCAATCATCAACAGC	ACCCCTCCATTTCGTCTTCT	Shirasawa et al. 2012, 2013	3	0.471026
AHGS2795	CAAACGACTCGTCAATCGAA	CAAAGTTGGGTCAACGGATT	Shirasawa et al. 2012, 2013	2	0.349183
AHGS3140	AATTAGCCCCAGAGACGTTG	AGAAGAAATCCCCGCTCTTC	Shirasawa et al. 2012, 2013	3	0.455169
AHGS3160	CCGTGGGCATCTTAAACCTA	TTTGCAGTTACTCCTGTCGC	Shirasawa et al. 2012, 2013	2	0.369013
AHGS3163	CAAATCTTACCCTACCAATTCCA	TAGCGGCCACCCTATATGAC	Shirasawa et al. 2012, 2013	2	0.29668
AHGS3196	TGGAATCTGAAAAGTTCGGG	CGAACCTCCCCCTTGATTAT	Shirasawa et al. 2012, 2013	3	0.573691
AHGS3217	CTCAACGTTGTTGCCTCTCA	CCATTACATGCCATAACCCC	Shirasawa et al. 2012, 2013	5	0.618532
AHGS3626	AGGTGGAGCTTTTGCGTCTA	TTGATGTCTGTGCATGTGTTTC	Shirasawa et al. 2012, 2013	3	0.482977
AHGS3627	AGCTCGGCACACTTTCACTT	CAATCGGAATACCGGAGAGA	Shirasawa et al. 2012, 2013	2	0.374974
AHGS3647	AAGCTAAATCTGGCCGGG	AAGCGAGGTAGTCCTTGGGT	Shirasawa et al. 2012, 2013	4	0.526527
AHGS3678	GTTGAGGGCATCTCTCTTGC	GTAGGCGTGAAGGACGGATA	Shirasawa et al. 2012, 2013	2	0.369425
AHGS3686	GCGTGACATTCTGATAGTGAGG	TGAAGACTTATAACGACCCACA	Shirasawa et al. 2012, 2013	2	0.370429
AHGS3711	CATGGCAATGCACAAAACTC	CTCCTTTGTTCCCCATCTCA	Shirasawa et al. 2012, 2013	3	0.392673
AHGS3715	CACCCAGTCAAAATCTTCAACA	CTTGTCAAACTCTGTGACTTAGCA	Shirasawa et al. 2012, 2013	6	0.761172
AHGS3725	GGCATTTTTGGGTGACAAGT	TTGGGATGTCAATGCCCTAT	Shirasawa et al. 2012, 2013	3	0.50178
AHM013	TCACTTTGCATTTTCAGGTCA	CCCAGATGAAAACAATCGAAG	Naito et al. 2008	3	0.291309
AHM054	GCCCAAAGGTGATGAAAAGA	TTTCTTGCTTCTTTGGTGAACA	Naito et al. 2008	3	0.517126
AHM062	CTCAAGCCCATGAAGACTCC	GATGAAATGAGCAGGTGCAA	Naito et al. 2008	6	0.656177
AHM082	GGTCACTCTCTCTCGCAAGC	GAGCAACAGTGAAACGACGA	Naito et al. 2008	4	0.600135
AHM085	AGGAGAGCAGAGGGTTAGGG	CGTCAGATTTATCCGCCAGT	Naito et al. 2008	2	0.364392
AHM095	CTATCGGAGGTGGTTTGTGG	CAAAGCATTACCGTCGGATT	Naito et al. 2008	4	0.639389
AHS0001	CAACTAACCTTGTCCCTCAACA	GATTGTAGCCATTGGTGCCT	Shirasawa et al. 2012, 2013	4	0.522434
AHS0006	AGCAAGCTTGGTCGTTGTTT	GGATTGAATGGCAAAGAGGA	Shirasawa et al. 2012, 2013	4	0.494021
AHS0021	GGATCGCCGTAACACAATCT	TGAAGATAACAAGCCCAGCC	Shirasawa et al. 2012, 2013	2	0.329019
AHS0035	ATAGCCATTTTGGACCCCTC	TGAGCAATAGTGACCTTGCATT	Shirasawa et al. 2012, 2013	3	0.452177
AHS0127	GAACTCTGTGCGCCTCTCTC	GGGGTTTATCACCCTTACCC	Shirasawa et al. 2012, 2013	3	0.486919
AHS1480	TGGGCTCCAACAATACAACA	TGTGTACAGGCATCATCGGT	Shirasawa et al. 2012, 2013	2	0.374547
AHS2037	TGGCCTTGATTACTCTCGCT	ACAGGGGTCTGGAGGAAGTT	Shirasawa et al. 2012, 2013	2	0.333597
Ai124P23	CATTACTCCCTTCAAAACCCTG	GTGTGGAGTCAAATTAACACGC	Shirasawa et al. 2012, 2013	3	0.524613
Ai123K14	GGCTGCACCAATAATAACACAA	TTCATTTGAGGAGCCATCTTTT	Shirasawa et al. 2012, 2013	5	0.618165
ARS166	GTGAGGAGCATCTTGTGTGGT	GAACTTCTTGCAAGGGAACAA	Qin et al. 2012; Wang et al. 2012a	6	0.696288
ARS333	TCAAATGATGGAAGCTAAGCAA	GCGAAGAAGCTTTCACAACAA	Qin et al. 2012; Wang et al. 2012a	2	0.369195
ARS376	TCTCTTTCTTTTCCTCATTCTCTCA	CCACAGCCATAGCAGCAGAG	Qin et al. 2012; Wang et al. 2012a	4	0.54006
ARS535	CCCTCCTTTGTTTCCCAGA	GCTCGATGCTGTCGTCAA	Qin et al. 2012; Wang et al. 2012a	2	0.374792
ARS590	ACTAACAGCGTAGCCGTCGT	ACCCCTCTCAGTGTTTTCCA	Qin et al. 2012; Wang et al. 2012a	3	0.539683
ARS644	GCCTTTTGAAATTCCCTTCC	TATGCCTCTTCCCCTTCCTT	Qin et al. 2012; Wang et al. 2012a	3	0.449783
ARS660	GGCTTTTGAAGTTCCCTTCC	TATGCCTCTTCCCCTTCCTT	Qin et al. 2012; Wang et al. 2012a	4	0.602605
ARS702	ATGGCACATGAACAGCAAAA	TCCTCTTGCAAGCAAAATCC	Qin et al. 2012; Wang et al. 2012a	4	0.616679
ARS710	GTGTGGATTTGGATATCGGG	GTCGTTGTCATTGTCGTCGT	Qin et al. 2012; Wang et al. 2012a	2	0.367093
ARS715	CGATCCTAGACCCGATGAAA	TCGCGAAACTATAAGACCAACA	Qin et al. 2012; Wang et al. 2012a	4	0.544886
ARS721	TCAGGGTGGGTTACCAACAT	TAATCCACATTGAACCGACG	Qin et al. 2012; Wang et al. 2012a	7	0.745661
ARS737	TTTTTCACATTCAGTCATGCG	ATGCATCCCTTTTTGGTGAT	Qin et al. 2012; Wang et al. 2012a	3	0.274325
ARS742	GATTTAATGGGGGATGAGGG	TCACCCACACCCTTTTGATT	Qin et al. 2012; Wang et al. 2012a	3	0.546324
ARS744	GGCAAATTTTTCACCTAGCG	TCAATACTTTCGTTGCATGGAT	Qin et al. 2012; Wang et al. 2012a	4	0.510045
ARS748	GAAAAGCTTGCAAAATCGAGA	TCCTTCCATGTTGGTGAATG	Qin et al. 2012; Wang et al. 2012a	4	0.567527
ARS749	TTCTCATGCTGCTGCTTTTT	CCATTTTAGCCAATTCTTTTTACA	Qin et al. 2012; Wang et al. 2012a	5	0.629272
ARS751	CTCTCCTCTCCTCTTGCAGC	GAAATGAAAAACCGTGCGTT	Qin et al. 2012; Wang et al. 2012a	4	0.522147
ARS753	TTTTATAGAGCGAAATCACAAGTAAA	TTCGGAACAAAGGTTATGGG	Qin et al. 2012; Wang et al. 2012a	4	0.622933
ARS756	TAACCACAAGCAAGGCAACA	AATGGCTTCCAGAAGCTTGA	Qin et al. 2012; Wang et al. 2012a	2	0.374623
ARS766	AACTGGTTAGACCGGGTTCA	TGTCACCCCTCACTCTCATCT	Qin et al. 2012; Wang et al. 2012a	5	0.482677
ARS771	TCCAGGGTCACTGTTCTTCC	CGTTGGTTTCATCAAAGGCT	Qin et al. 2012; Wang et al. 2012a	8	0.782919
ARS785	GAATTCCTGGCTCGAACTTG	ACCCCTCCATTTCGTCTTCT	Qin et al. 2012; Wang et al. 2012a	3	0.475562
ARS793	TCACAAAATGCTTGGAATGC	GAACTGAGCACAAACTCAGTAACAA	Qin et al. 2012; Wang et al. 2012a	6	0.701501
ARS811	TGAGCTGTTATGTTTTCTCTGGG	AAATTCCAAGCCAAACACCA	Qin et al. 2012; Wang et al. 2012a	4	0.551251
EE61	ATCTTCCTTCCGCTCGTTC	GAGGACCAGAATGCTGAGAAG	Liang et al. 2009	2	0.124948
EM145	GCTGGCGTGAATACAGTGAT	GCTCATGTAAAGGGAAGAAGAATA	Liang et al. 2009	2	0.153432
EM59	ACCATCACTACAGCCATCTC	ATCTTTGACATCACCGTTTC	Liang et al. 2009	4	0.576386
EM78	CAATCAACATGATGGGAAGG	CCCGCATTTATTTGTTTACG	Liang et al. 2009	3	0.514456
EM87	CATGCTCCTCCAATTTATTACG	CGAGACTTGAGTGCCTTGTTG	Liang et al. 2009	3	0.488068
EM88	AGAGCAGCAGCACAACAGAG	ACCCAAGCCAAAGTTCAAGG	Liang et al. 2009	2	0.374167
TC3A12	GCCCATATCAAGCTCCAAAA	TAGCCAGCGAAGGACTCAAT	Moretzsohn et al. 2005	3	0.557512
TC5A6	TCGGTTTGGGAGACACTCTT	TTGTAAGCAGACGCCACATC	Moretzsohn et al. 2005	8	0.768033
GM1047	CCCCAAACTCCAATTCCTAGA	TCCAAAGGGTCAAATTTCTCA	Qin et al. 2012; Wang et al. 2012a	4	0.527131
GM1483	GCTGTTACATGGGCATCATTT	TCATCAGAGACCCAAGATCCA	Qin et al. 2012; Wang et al. 2012a	2	0.361142
GM1494	CTTCGAAGAAAAGTGCATCG	GAAGACAGAAGACGAAGAGCGTA	Qin et al. 2012; Wang et al. 2012a	2	0.138697
GM1555	CGTAGACGTGAACCACTACCAA	CGCCTAGTGTCTCAGAAAACG	Qin et al. 2012; Wang et al. 2012a	4	0.582349
GM1702	GATTGGGAAGCAGCAAGAAG	CAAGGATCTCAGCAGCACAG	Qin et al. 2012; Wang et al. 2012a	2	0.131928
GM1742	GCCTTGTTGCAATCATCACA	ACCTCCAACAGGAACATTGC	Qin et al. 2012; Wang et al. 2012a	2	0.326345
GM1760	TGAAGAGCCATGTCAGATCG	AGGGCCCCAACAAGATAAGT	Qin et al. 2012; Wang et al. 2012a	3	0.289278
GM1798	GCCACATGGGAGTTTCAGTT	TGCAACATTTGCTGGGTTTA	Qin et al. 2012; Wang et al. 2012a	2	0.267176
GM1821	CTTCTCTCTTTTTAAGACACAAACA	GGAGTGAAAGCAGCACTTCC	Qin et al. 2012; Wang et al. 2012a	2	0.373258
GM1840	CGGCAACAACTTTCCTCTTTT	GCCTCGATATCCTGAAAGCTC	Qin et al. 2012; Wang et al. 2012a	2	0.130232
GM1854	CCCCAACCCTTTCTTTCTCTT	TGGTGGTGTTTTGTTGTTGTT	Qin et al. 2012; Wang et al. 2012a	3	0.451805
GM1922	GGAGAGTCGGTGAGAGGAGAG	CGCTCGTTTTCCTCTTTCATT	Qin et al. 2012; Wang et al. 2012a	4	0.536299
GM1940	CAACTAAGGTTGAAGGTTGAAGG	TTTCTTGTGTGAGCTGTGCTG	Qin et al. 2012; Wang et al. 2012a	2	0.273768
GM1954	GAGGAGTGTGAGGTTCTGACG	TGGTTCATTGCATTTGCATAC	Qin et al. 2012; Wang et al. 2012a	2	0.371649
GM1986	GCTGCTGCAAGTCTTAAGGAA	AAAGTGTCAGGTGCAAAGCAT	Qin et al. 2012; Wang et al. 2012a	3	0.449763
GM1990	TCCTTCCCACAATAACAATGAA	GAGGAGAAAACATGGCCTAAAA	Qin et al. 2012; Wang et al. 2012a	2	0.364371
GM2032	GCCGATGATGTACGTTTCTTC	GAGACGGCATGTCAAAAGAAT	Qin et al. 2012; Wang et al. 2012a	3	0.482214
GM2067	TCGCCAAGAAGAACAAAACAC	CTGGTCGAAGAAGGGTTCTCT	Qin et al. 2012; Wang et al. 2012a	2	0.374615
GM2084	CGCAGAAATGAACCGAAATTA	GGATGCATTCTTCTTCCTCCT	Qin et al. 2012; Wang et al. 2012a	5	0.546136
GM2156	CGTGTCCTTGTTCTCTTCTCTG	TGGAGGAATGAAGGAAGGAAT	Qin et al. 2012; Wang et al. 2012a	2	0.105509
GM2165	CTACGCGCATCGCATAATATC	GTGAGATGGGGTTGGAGATTT	Qin et al. 2012; Wang et al. 2012a	2	0.352438
GM2337	TGTGGAAATGAAGGGACATTG	TGAGAGTGAGTGCGAGTGAGA	Qin et al. 2012; Wang et al. 2012a	3	0.443066
GM2411	GAAACTAATCGCGTGATGGAA	TTTCGCCAAGATTGAAGACAT	Qin et al. 2012; Wang et al. 2012a	3	0.442633
GM2444	CCCTGTTACACACAAGCCATT	TGAGCAAGTGTTAGCCATGAA	Qin et al. 2012; Wang et al. 2012a	2	0.374976
GM2571	GATCGTTTTCACAACCAAAGC	AGCGATCATGTAACACCGTTC	Qin et al. 2012; Wang et al. 2012a	2	0.374623
GM2637	ATGCTCTCAGTTCTTGCCTGA	AAGGAGCCAGCTAGCTACATAGT	Qin et al. 2012; Wang et al. 2012a	2	0.136366
GM2690	GACGCCGTGGTTTATGACTT	CAACCCTTTCACCCTCTTCA	Qin et al. 2012; Wang et al. 2012a	2	0.353332
GM2788	AAGTTTCATTTCCAGGGCATT	AATCGCAGGTGTTTGTGTAGC	Qin et al. 2012; Wang et al. 2012a	4	0.584005
GM618	TGAAGGGAGGAAGAGACGAAT	CCTCTGTGCGACATGACTCTAA	Qin et al. 2012; Wang et al. 2012a	3	0.537213
GM630	CAGCAATTCAGCAAACTAATGAA	TCCTCCCACGTCCTTTTATTT	Qin et al. 2012; Wang et al. 2012a	3	0.581786
GM849	CGCCAAAAGAAGAAGAGAAGC	ATCCCCACCAACAATACATGA	Qin et al. 2012; Wang et al. 2012a	2	0.360136
GNB1112	CACTGGAGCGTCGACTGTTA	GCATGCTAGCTAAGAATACTACCAAA	Qin et al. 2012; Wang et al. 2012a	2	0.276754
GNB354	AAAGCTGCCACTCAAAAGGA	TCAGACATGTGGTTTCTCGC	Wang et al. 2012a	2	0.367093
GNB554	GGTTTGGAACAAGTCAGGGA	GTGGATAGGAAGATTGCCGA	Wang et al. 2012a	2	0.121724
GNB665	AAATTGTGGGGACGAAGGAT	TCTTAACTCAGCATTGGGGC	Wang et al. 2012a	2	0.346923
GNB703	GCAACATAAAGTAATCAACAAGGG	CCACGTTTTGACCCAATTTT	Wang et al. 2012a	5	0.711601
HAS0043	TGTCAACATACCATCCCACG	CAGCATTGAGCTAAGGGAGG	Zhang et al. 2012	3	0.468125
HAS0410	AAAGAACCCTCCTCCACCTC	GCCTCTCCCCAATTCTTTTC	Zhang et al. 2012	2	0.374975
HAS0811	TGTGTGCGTGTGTTGTGTCT	GTTGCTTCCATAGCGAGAGG	Zhang et al. 2012	4	0.599581
HAS0969	AAGGAACACAGTTGGGTTGG	GCCTGAATCCGGTTCTGTAA	Zhang et al. 2012	2	0.221482
IPAHM093	TCCATCGTTAGTGGCACTGT	GTCGACTCCTGCCCAATCTA	Cuc et al. 2008	6	0.643708
IPAHM171A	TTGGTTGTTCGTAGCTCTGC	AGCACGGCAAACACTAACACT	Cuc et al. 2008	4	0.63238
IPAHM352	GGCGGGACACTTATCAGAGA	TTCCGTGTGACAGAAATACCC	Cuc et al. 2008	4	0.543883
IPAHM395	CAGAGTCAATGGCAGCGTAG	TCCTTCCCTCATCTAAAACCAA	Cuc et al. 2008	2	0.299949
IPAHM531	TGCCAGGTTGCTGTAACAAA	CATACACGCTTTTCCCCTGT	Cuc et al. 2008	2	0.369745
IPAHM569	ATTGGTGGATATCGGACTCG	CCTATCCTTCAAGGCTTCTCG	Cuc et al. 2008	4	0.590544
IPAHM75	ATATGGCATGGGTGTTCATC	CCTAAAGCAGCATATTGCATAC	Cuc et al. 2008	2	0.344349
IPAHM82	CCATATCATAGCCGCCAAGT	TACATCCACGATGCAGAAGG	Cuc et al. 2008	3	0.273681
PM358	CCACAAACAGTGCAGCAATC	TCAAAGGCCATTTCATCACA	He et al. 2003	5	0.591102
PM436	ACACTGCTGGTGGGATTTTC	ATGAAATGAGCAAGCGGAAC	He et al. 2003	3	0.567014
PM54	GAAATCGCAGCCTCTACAATG	TTACACGATTTAGATTCCCGAAA	He et al. 2003	3	0.493718
TC21D6	ATCCTTACCCCAAAGCAACG	TGGTGATGGAGTTGAATGAATG	Moretzsohn et al. 2005	2	0.217883
TC2B9	GCCCATATCAAGCTCCAAAA	TAGCCAGCGAAGGACTCAAT	Moretzsohn et al. 2005	3	0.516799
TC3G1	GACGGTAATCGTGCCCTAAA	TGCAGTAGTGGCAGCAGAAC	Moretzsohn et al. 2005	4	0.605306
TC4F10	TCCAAGTACCTTCTTCTTCTTCTTC	CGTTGAAGTCAATCCAGATCC	Moretzsohn et al. 2005	3	0.373041
TC9B8	GGTTGGGTTGAGAACAAGG	ACCCTCACCACTAACTCCATTA	Moretzsohn et al. 2005	5	0.654394
XY-58	CTTCCTTCAAGCTCAGAGGC	GGTGAGATTTTCCCAGTGGA	Tang et al. 2012	2	0.242382
