# Supplementary material for: Genetic Variation and Association Mapping of Seed-Related Traits in Cultivated Peanut (Arachis hypogaea L.) Using Single-Locus Simple Sequence Repeat Markers
Source: Front Plant Sci. 2017 Dec 11;8:2105. doi: 10.3389/fpls.2017.02105 (PMC5732145; doi:10.3389/fpls.2017.02105)
Supplement: Supplementary file 5 [file Table_3.XLSX]

## Sheet: Sheet1
Table S3 Favorable alleles of the 30 significantly associated markers (P<1.81×10-3)
Traita	Environmentb	Marker	P value	PVE(%)c	Allele (bp)d	Ne	Phenotypic mean valuef
SL	II	AGGS1312	0.00142092	13.3204	260	37	1.48486
					264	8	1.42375
					266*	51	1.77627
SL	V	AGGS1312	0.000236529	17.3361	260	37	1.38378
					264	8	1.275
					266*	51	1.65
SL	III	AGGS1312	0.000120951	19.409	260	37	1.53714
					264	8	1.425
					266*	51	1.78039
SL	IV	AGGS1717	0.000302896	20.6949	340	7	1.37143
					345	44	1.44762
					350*	44	1.85581
SL	IV	AGGS2359	0.000777398	11.8901	600*	50	1.82245
					605	49	1.43043
SL	IV	AHGS2466	0.000769208	11.6416	225*	52	1.81765
					230	50	1.43542
SL	IV	AHGA44686	0.000244443	31.4481	253	10	1.57778
					255	12	1.55
					257	17	1.88
					259*	18	1.91765
					268	7	1.31429
					270	6	1.66667
					272	16	1.475
					276	11	1.41818
SL	II	AHGA44686	0.000673088	26.2257	253	10	1.553
					255	12	1.58167
					257	17	1.83588
					259*	18	1.92111
					268	7	1.35
					270	6	1.53333
					272	16	1.485
					276	11	1.38545
SL	II	EM88	0.000249966	12.8192	680	49	1.54
					685*	55	1.69691
SW	II	AHGS1836	0.00125285	19.6005	272	10	0.814
					274*	47	0.965532
					276	6	0.81
					278	10	0.833
					284	15	0.956
					286	9	0.841111
SW	IV	AHGS2155	0.000246136	17.4825	685	17	0.894118
					690	40	0.852778
					695*	47	0.895652
SL/W	IV	AGGS1126	0.00109981	11.221	198	95	1.82783
					202*	8	2.18
SL/W	I	AGGS1272	0.0013788	18.8367	262	32	2.05185
					268	49	1.69583
					272	7	1.81667
					278*	6	2.16667
SL/W	V	AGGS1272	0.000707812	22.0221	262	32	1.86774
					268	49	1.5551
					272	7	1.7
					278*	6	2.05
SL/W	IV	AGGS2359	0.00138749	11.291	600*	50	2.00438
					605	49	1.6913
SL/W	IV	AGGS2390	0.00141925	19.2301	610	57	1.90236
					615*	11	1.94222
					620	22	1.66545
					630	6	1.87167
SL/W	IV	AHGS1625	0.00145271	14.1219	239	45	1.68674
					243*	52	1.9704
SL/W	IV	AHGS1650	0.000340185	21.5359	198	34	1.64333
					200	13	1.732
					202	7	1.85143
					204*	44	2.02442
SL/W	I	AHGS2191	0.000925189	12.7664	200*	50	1.98723
					215	46	1.68837
SL/W	IV	AHGS2191	0.00131153	11.6598	200*	50	2.01633
					215	46	1.68372
SL/W	IV	ARS590	0.00145131	13.9842	190	54	1.8954
					195	26	1.71885
					200*	22	1.93476
HSW	III	4F7	0.000726299	11.6087	600*	65	68.0226
					605	35	61.0514
HSW	I	AGGS1802	0.000315134	18.945	290	44	54.9561
					295*	50	71.2933
HSW	II	AHGS2561	0.00169339	12.5808	150	13	38.4923
					155*	66	69.3818
					160	23	60.3435
HSW	I	AHGS2787_1	0.000863938	18.7829	530	12	53.1
					535	27	43.584
					540*	62	73.681
HSW	I	AHGA44686	0.000525927	32.3026	253	10	53.725
					255	12	50.2833
					257	17	81.3133
					259*	18	83.9278
					268	7	52.8
					270	6	59.8833
					272	16	55.4067
					276	11	47.49
HSW	IV	AHGA44686	0.000480254	28.74	253	10	51.5333
					255	12	46.9
					257	17	72.7
					259*	18	77.7941
					268	7	38.3
					270	6	57.1167
					272	16	53.3062
					276	11	47.5273
HSW	II	AHGA44686	0.000293255	29.2724	253	10	55.25
					255	12	49.8
					257	17	81.3941
					259*	18	86.2833
					268	7	41.8571
					270	6	60.5333
					272	16	56.7375
					276	11	47.1
HSW	V	AHGA44686	0.00146868	26.4641	253	10	48.2
					255	12	44.1917
					257	17	70.6933
					259*	18	80.4529
					268	7	37.7143
					270	6	54.65
					272	16	52.1688
					276	11	47.0091
HSW	V	GM1854	0.000209166	17.9583	105	49	49.9755
					110	48	61.8978
					115*	6	88.76
a SL: seed length; SW: seed width; SL/W: ratio of seed length to width; HSW: hundred seed weight.
b I, Wuhan in 2012; II, Wuhan in 2013; III, Wuhan in 2014; IV, Nanchong in 2013; V, Nanchong in 2014.
c Phenotypic variation explained
d Alleles with * were favorable alleles with highest phenotypic mean value.
e Number of lines containing the corresponding alleles.
f Phenotypic mean value of lines with the corresponding alleles.
