# Supplementary material for: Genetic Variation and Association Mapping of Seed-Related Traits in Cultivated Peanut (Arachis hypogaea L.) Using Single-Locus Simple Sequence Repeat Markers
Source: Front Plant Sci. 2017 Dec 11;8:2105. doi: 10.3389/fpls.2017.02105 (PMC5732145; doi:10.3389/fpls.2017.02105)
Supplement: Supplementary file 6 [file Table_4.XLSX]

## Sheet: Sheet2
Table S4 Multiple comparisons among means of lines grouped by haplotypes of associated markers for SL and SL/W
Traitsa	Genotypeb	environmentc	Nd	Means±SD	P < 0.05e	R2(%)f
SL	X3Y4 (X-266/Y-259)	II	14	1.94±0.17	a	62
	X3Y3 (X-266/Y-257)	II	14	1.85±0.31	ab
	X3Y2 (X-266/Y-255)	II	6	1.74±0.10	abcd
	X3Y1 (X-266/Y-253)	II	6	1.69±0.09	abcde
	X1Y6 (X-260/Y-270)	II	5	1.56±0.12	bcdefg
	X1Y7 (X-260/Y-272)	II	12	1.50±0.19	cdefg
	X1Y8 (X-260/Y-276)	II	8	1.37±0.14	efg
SL/W	X4Y1 (X-278/Y-200)	I	5	2.18±0.10	a	68.37
	X1Y1 (X-262/Y-200)	I	23	2.10±0.10	a
	X2Y1 (X-268/Y-200)	I	18	1.79±0.20	bc
	X2Y2 (X-268/Y-215)	I	28	1.64±0.10	c
a SL: seed length; SL/W: ratio of seed length to width.
b Genotype represents the combination of alleles of two associated markers (X and Y). AGGS1312 and AHGA44686 were analyzed for SL in environment II, while AGGS1272 and AHGS2191 for SL/W in environment I.
c I, Wuhan in 2012; II, Wuhan in 2013.
d Number of lines which had the corresponding combinated genotype.
e Means followed by different letters are significantly different by the duncan test at the level of P < 0.05.
f Percentage of phenotypic variance explained by allele combinations per trait.
